# Supplementary material for: Spatial transcriptomics reveals human cortical layer and area specification
Source: Nature. 2025 May 14;644(8075):153–63. doi: 10.1038/s41586-025-09010-1 (PMC12328223; doi:10.1038/s41586-025-09010-1)
Supplement: Supplementary file 3 — This file contains Supplementary Tables 1–13. [file 41586_2025_9010_MOESM3_ESM.zip]

Archive with 13 entries (13 files):
- Supplementary Table 1_Glossary of acronyms.xlsx
- Supplementary Table 2_Sample meta info.xlsx
- Supplementary Table 3_MERFISH 300 gene panel.xlsx
- Supplementary Table 4_Merscope codebook.xlsx
- Supplementary Table 5_Integrated cluster annotation.xlsx
- Supplementary Table 6_Anterior-posterior DEGs.xlsx
- Supplementary Table 7_Clustering by individual age.xlsx
- Supplementary Table 8_MERFISH 960 gene panel.xlsx
- Supplementary Table 9_Cluster annotation of additional experiments.xlsx
- Supplementary Table 10_V1-V2 DEGs from MERFISH.xlsx
- Supplementary Table 11_V1-V2 DEG list over time.xlsx
- Supplementary Table 12_Constellation plot.xlsx
- Supplementary Table 13_DEGs_EN-IT-L4-V1_vs_EN-IT-UL-2.xlsx
