# Supplementary material for: Spatial transcriptomics reveals human cortical layer and area specification
Source: Nature. 2025 May 14;644(8075):153–63. doi: 10.1038/s41586-025-09010-1 (PMC12328223; doi:10.1038/s41586-025-09010-1)
Supplement: Supplementary file 3 — This file contains Supplementary Tables 1–13. [file 41586_2025_9010_MOESM3_ESM.zip › Supplementary Table 1_Glossary of acronyms.xlsx]

## Sheet: Glossay of acronyms
Acronym	Full
-A	anteriorly enriched (used for cluster annotation)
AP	average precision
A-P	anterior-posterior
ASD	autism spectrum disorder
Astro	astrocytes
BA	Brodmann’s Area
CD	cortical depth
CGE	caudal ganglionic eminence
Cing	cingulate cortex
CP	cortical plate
CT	corticothalamic neurons
DEG	differentially expressed genes
Div-IPC	dividing intermediate progenitor cells
Div-RG	dividing radial glia
dLGN	dorsal lateral geniculate nucleus
DP	dividing progenitors
E18.5, E76, E93	embryonic development days (for mouse and macaque)
EC	endothelial cells
EN	excitatory neurons
EN-ET	extratelencephalic excitatory neurons
EN-IT	intratelencephalic excitatory neurons
EN-Mig	migrating excitatory neurons
EN-NB	newborn excitatory neurons
ENVI	environmental variational inference
FWER	family-wised error rate
GE	ganglionic eminence
GM	grey matter
GO	gene ontology
GW	gestational weeks
H1	First hiearchy (used fo cell clustering and annotation)
H2	Second hiearchy (used fo cell clustering and annotation)
H3	Third hiearchy (used fo cell clustering and annotation)
Hippo	hippocampus
IN	inhibitory neurons
IN-NPY	neuropeptide Y interneurons
INP	inhibitory neuron precursors
IN-PV	parvalbumin interneurons
IN-RELN	reelin interneurons
IN-SST	somatostatin interneurons
IN-VIP	vasoactive intestinal peptide interneurons
IoU	intersection-over-union
IPC	intermediate progenitor cells
iSVZ	inner subventricular zones
IZ	intermediate zone
-L	lateral (used for Visium spot annotation)
L1	Layer 1 (of cerebral cortex)
L2	Layer 2 (of cerebral cortex)
L3	Layer 3 (of cerebral cortex)
L4	Layer 4 (of cerebral cortex)
L5	Layer 5 (of cerebral cortex)
L6	Layer 6 (of cerebral cortex)
L6b	Layer 6b (of cerebral cortex)
LGE	lateral ganglionic eminence
lncRNA	long non-coding RNAs
-M	medial (used for Visium spot annotation)
M1	primary motor cortex
MERFISH	multiplexed error-robust fluorescence in situ hybridization
MGE	medial ganglionic eminence
MZ	marginal zone
NPC	neural progenitor cells
NRXN-NLGN	neurexin-neuroligin signaling
Occi	occipital cortex
Olig	oligodendrocytes
OPC	oligodendrocyte precursor cells
oRG	outer radial glia
oSVZ	outer subventricular zones
-P	posteriorly enriched (used for cluster annotation)
P4, P14, P28	postnatal days (for mouse)
Par	parietal cortex
PCA	principal component analysis
PFA	paraformaldehyde
PFC	prefrontal cortex
PMC	premotor cortex
PN	pyramidal neurons
PSF	point spread function
PT	pyramidal tract neurons
RG	radial glia
RH	relative height
RIN	RNA integrity number
ROI	region of interest
S1	primary somatosensory cortex
scRNAseq	single-cell RNA sequencing analysis
scSHC	single-cell significant hierarchical clustering
smFISH	single-molecule fluorescent in situ hybridization
snRNAseq	single-nucleus RNA sequencing analysis
SP	subplate
-T	temporal lobe enriched (used for cluster annotation)
TCA	thalamocortical axon
Temp	temporal cortex
tRG	truncated radial glia
UMAP	Uniform Manifold Approximation and Projection
V1	primary visual cortex
V2	secondary visual cortex
vRG	ventricular radial glia
VZ	ventricular zone
WM	white matter
