# Supplementary material for: Spatial transcriptomics reveals human cortical layer and area specification
Source: Nature. 2025 May 14;644(8075):153–63. doi: 10.1038/s41586-025-09010-1 (PMC12328223; doi:10.1038/s41586-025-09010-1)
Supplement: Supplementary file 3 — This file contains Supplementary Tables 1–13. [file 41586_2025_9010_MOESM3_ESM.zip › Supplementary Table 2_Sample meta info.xlsx]

## Sheet: Supplementary Table 2
New Experiment Name	Individual ID	Sex	Gestational Week	Major cortical area	Annotated area A	Annotated area B	Annotated area C	Old Experiment name	MERFISH gene panel used	Source	Analyzed in Main Figs:	Analyzed in ED Figs:
Experiments included in the initial integrated analysis
UMB1367-P1	UMB1367	Male	15	Par	Temp	Par		UMB1367-P	300	University of Maryland Brain and Tissue Bank- NIH NeuroBioBank	Fig. 1,2,3	ED Fig. 1,2,3,4,5,6,7,8,9,10,11,12
UMB1367-O1	UMB1367	Male	15	Occi	V1	V2		UMB1367-OP	300	University of Maryland Brain and Tissue Bank- NIH NeuroBioBank	Fig. 1,2,3	ED Fig. 1,2,3,4,5,6,7,8,9,10,11,12
UMB1117-F1a	UMB1117	Male	15	PFC	PFC			UMB1117-FP	300	University of Maryland Brain and Tissue Bank- NIH NeuroBioBank	Fig. 1,2,3	ED Fig. 1,2,3,4,5,6,7,8,9,10,11,12
UMB1117-F1b	UMB1117	Male	15	PFC	PFC			UMB1117-FP-2	300	University of Maryland Brain and Tissue Bank- NIH NeuroBioBank	Fig. 1,2,3	ED Fig. 1,2,3,4,5,6,7,8,9,10,11,12
UMB1117-F2a	UMB1117	Male	15	PMC/M1	PMC/M1			UMB1117-B1	300	University of Maryland Brain and Tissue Bank- NIH NeuroBioBank	Fig. 1,2,3	ED Fig. 1,2,3,4,5,6,7,8,9,10,11,12
UMB1117-F2b	UMB1117	Male	15	PMC/M1	PMC/M1			UMB1117-B2	300	University of Maryland Brain and Tissue Bank- NIH NeuroBioBank	Fig. 1,2,3	ED Fig. 1,2,3,4,5,6,7,8,9,10,11,12
UMB1117-P1	UMB1117	Male	15	Par	Par	CGE		UMB1117-E-dorsal	300	University of Maryland Brain and Tissue Bank- NIH NeuroBioBank	Fig. 1,2,3	ED Fig. 1,2,3,4,5,6,7,8,9,10,11,12
UMB1117-T1	UMB1117	Male	15	Temp	Temp	CGE		UMB1117-E-lateral	300	University of Maryland Brain and Tissue Bank- NIH NeuroBioBank	Fig. 1,2,3	ED Fig. 1,2,3,4,5,6,7,8,9,10,11,12
UMB1117-O1	UMB1117	Male	15	Occi	V1	V2		UMB1117-G	300	University of Maryland Brain and Tissue Bank- NIH NeuroBioBank	Fig. 1,2,3,5	ED Fig. 1,2,3,4,5,6,7,8,9,10,11,12,17
FB080-F1	FB080	Male	20	PFC	PFC	CingCP		FB080-BD	300	Beth Israel Deaconess Medical Center Pathology	Fig. 1,2,3,4	ED Fig. 1,2,3,4,5,6,7,8,9,10,11,12,13,15
FB080-F2a	FB080	Male	20	PFC	PFC	LGE		FB080-C	300	Beth Israel Deaconess Medical Center Pathology	Fig. 1,2,3,4	ED Fig. 1,2,3,4,5,6,7,8,9,10,11,12,13,15
FB080-F2b	FB080	Male	20	PFC	PFC	LGE		FB080-C-2	300	Beth Israel Deaconess Medical Center Pathology	Fig. 1,2,3,4	ED Fig. 1,2,3,4,5,6,7,8,9,10,11,12,13,15
FB080-P1b	FB080	Male	20	Par	LGE			FB080-F-dorsal-3	300	Beth Israel Deaconess Medical Center Pathology	Fig. 1,2,3,4	ED Fig. 1,2,3,4,5,6,7,8,9,10,11,12,13,15
FB080-P1a	FB080	Male	20	Par	Par			FB080-F-dorsal4	300	Beth Israel Deaconess Medical Center Pathology	Fig. 1,2,3,4	ED Fig. 1,2,3,4,5,6,7,8,9,10,11,12,13,15
FB080-P2	FB080	Male	20	Par	Par	LGE		FB080-F-lateral	300	Beth Israel Deaconess Medical Center Pathology	Fig. 1,2,3,4	ED Fig. 1,2,3,4,5,6,7,8,9,10,11,12,13,15
FB080-T1	FB080	Male	20	Temp	Temp	CGE	Hip	FB080-F-ventral	300	Beth Israel Deaconess Medical Center Pathology	Fig. 1,2,3,4	ED Fig. 1,2,3,4,5,6,7,8,9,10,11,12,13,15
FB080-O1a	FB080	Male	20	Occi	V2	V1		FB080-BA17	300	Beth Israel Deaconess Medical Center Pathology	Fig. 1,2,3,4	ED Fig. 1,2,3,4,5,6,7,8,9,10,11,12,13,15,16
FB080-O1b	FB080	Male	20	Occi	V1	V2		FB080-BA17-2	300	Beth Israel Deaconess Medical Center Pathology	Fig. 1,2,3,4	ED Fig. 1,2,3,4,5,6,7,8,9,10,11,12,13,15,16
FB080-O1c	FB080	Male	20	Occi	V1	V2		FB080-BA17-3	300	Beth Israel Deaconess Medical Center Pathology	Fig. 1,2,3,4,5	ED Fig. 1,2,3,4,5,6,7,8,9,10,11,12,13,15,16,17,18
FB080-O1d	FB080	Male	20	Occi				FB080-BA17-4	300	Beth Israel Deaconess Medical Center Pathology	Fig. 1,2,3,4	ED Fig. 1,2,3,4,5,6,7,8,9,10,11,12,13,15,16
FB121-F1	FB121	Female	20	PFC	PFC	Cing		FB121-GW20-3A	300	Beth Israel Deaconess Medical Center Pathology	Fig. 1,2,3,4,5	ED Fig. 1,2,3,4,5,6,7,8,9,10,11,12,13,15,,18
FB121-F2	FB121	Female	20	PMC/M1	Cing	PMC/M1		FB121-GW20-4A	300	Beth Israel Deaconess Medical Center Pathology	Fig. 1,2,3,4	ED Fig. 1,2,3,4,5,6,7,8,9,10,11,12,13,15
FB121-P1	FB121	Female	20	Par	Par	Cing		FB121-5A-GW20	300	Beth Israel Deaconess Medical Center Pathology	Fig. 1,2,3,4	ED Fig. 1,2,3,4,5,6,7,8,9,10,11,12,13,15
FB121-T1	FB121	Female	20	Temp	Temp	CGE	Hip	FB121-5C-rerun	300	Beth Israel Deaconess Medical Center Pathology	Fig. 1,2,3,4	ED Fig. 1,2,3,4,5,6,7,8,9,10,11,12,13,15
FB121-P2	FB121	Female	20	Par	Par	Cing		FB121-6A-230221	300	Beth Israel Deaconess Medical Center Pathology	Fig. 1,2,3,4	ED Fig. 1,2,3,4,5,6,7,8,9,10,11,12,13,15
FB121-O1	FB121	Female	20	Occi	V1	V2		FB121-BA17-GW20	300	Beth Israel Deaconess Medical Center Pathology	Fig. 1,2,3,4	ED Fig. 1,2,3,4,5,6,7,8,9,10,11,12,13,15
FB123-F1	FB123	Female	22	PFC	PFC	Cing		FB123-R2-2	300	Beth Israel Deaconess Medical Center Pathology	Fig. 1,2,3	ED Fig. 1,2,3,4,5,6,7,8,9,10,11,12
FB123-F2	FB123	Female	22	PFC	PFC	Cing		FB123-R3	300	Beth Israel Deaconess Medical Center Pathology	Fig. 1,2,3	ED Fig. 1,2,3,4,5,6,7,8,9,10,11,12
FB123-F3	FB123	Female	22	PMC/M1	PMC/M1			FB123-R4	300	Beth Israel Deaconess Medical Center Pathology	Fig. 1,2,3	ED Fig. 1,2,3,4,5,6,7,8,9,10,11,12
FB123-P1	FB123	Female	22	Par	Par/S1	Par		FB123-R5	300	Beth Israel Deaconess Medical Center Pathology	Fig. 1,2,3	ED Fig. 1,2,3,4,5,6,7,8,9,10,11,12
FB123-O1	FB123	Female	22	Occi				FB123-R6	300	Beth Israel Deaconess Medical Center Pathology	Fig. 1,2,3	ED Fig. 1,2,3,4,5,6,7,8,9,10,11,12
FB123-O2	FB123	Female	22	Occi	V2			FB123-R6-2	300	Beth Israel Deaconess Medical Center Pathology	Fig. 1,2,3	ED Fig. 1,2,3,4,5,6,7,8,9,10,11,12
UMB5900-BA9	UMB5900	Female	34	PFC	PFC			UMB5900-BA9	300	University of Maryland Brain and Tissue Bank- NIH NeuroBioBank	Fig. 1,2,3	ED Fig. 1,2,3,4,5,6,7,8,9,10,11,12
UMB5900-BA4	UMB5900	Female	34	PMC/M1	M1			UMB5900-BA4	300	University of Maryland Brain and Tissue Bank- NIH NeuroBioBank	Fig. 1,2,3	ED Fig. 1,2,3,4,5,6,7,8,9,10,11,12
UMB5900-BA123	UMB5900	Female	34	Par	S1			UMB5900-BA123	300	University of Maryland Brain and Tissue Bank- NIH NeuroBioBank	Fig. 1,2,3	ED Fig. 1,2,3,4,5,6,7,8,9,10,11,12
UMB5900-BA40a	UMB5900	Female	34	Par	Par			UMB5900-BA40	300	University of Maryland Brain and Tissue Bank- NIH NeuroBioBank	Fig. 1,2,3	ED Fig. 1,2,3,4,5,6,7,8,9,10,11,12
UMB5900-BA40b	UMB5900	Female	34	Par				UMB5900-BA40-2	300	University of Maryland Brain and Tissue Bank- NIH NeuroBioBank	Fig. 1,2,3	ED Fig. 1,2,3,4,5,6,7,8,9,10,11,12
UMB5900-BA22	UMB5900	Female	34	Temp	Temp			UMB5900-BA22	300	University of Maryland Brain and Tissue Bank- NIH NeuroBioBank	Fig. 1,2,3	ED Fig. 1,2,3,4,5,6,7,8,9,10,11,12
UMB5900-BA18	UMB5900	Female	34	Occi	V2			UMB5900-BA17	300	University of Maryland Brain and Tissue Bank- NIH NeuroBioBank	Fig. 1,2,3	ED Fig. 1,2,3,4,5,6,7,8,9,10,11,12
Additional experiments added subsequently (clustered separately)
UMB5900-BA17	UMB5900	Female	34	Occi	V1	V2		UMB5900-BA17	300	University of Maryland Brain and Tissue Bank- NIH NeuroBioBank	Fig. 5	ED Fig. 17
UMB1759-O1	UMB1759	Female	18	Occi	V1	V2	V2	UMB1759-Occi	960	University of Maryland Brain and Tissue Bank- NIH NeuroBioBank		ED Fig. 14
UMB1031-O1	UMB1031	Female	20	Occi	V1	V2		UMB1031-OP	960	University of Maryland Brain and Tissue Bank- NIH NeuroBioBank		ED Fig. 14,15,18
UMB1932-O1	UMB1932	Male	21	Occi	V1	V2		UMB1932-OP	960	University of Maryland Brain and Tissue Bank- NIH NeuroBioBank		ED Fig. 14
UMB5958-BA17	UMB5958	Male	adult, 22 years old	Occi	V1	V2		UMB5958-BA17	300	University of Maryland Brain and Tissue Bank- NIH NeuroBioBank	Fig. 5	ED Fig. 17
