# Supplementary material for: Spatial transcriptomics reveals human cortical layer and area specification
Source: Nature. 2025 May 14;644(8075):153–63. doi: 10.1038/s41586-025-09010-1 (PMC12328223; doi:10.1038/s41586-025-09010-1)
Supplement: Supplementary file 3 — This file contains Supplementary Tables 1–13. [file 41586_2025_9010_MOESM3_ESM.zip › Supplementary Table 4_Merscope codebook.xlsx]

## Sheet: 300 gene panel
name	id	barcodeType	V0001T8B1	V0002T8B1	V0003T8B1	V0004T8B1	V0005T8B1	V0006T8B1	V0007T8B1	V0008T8B1	V0009T8B1	V0010T8B1	V0011T8B1	V0012T8B1	V0013T8B1	V0014T8B1	V0015T8B1	V0016T8B1	V0017T8B1	V0018T8B1	V0019T8B1	V0154T8B1	V0021T8B1
AC008124.1	ENST00000609803	merfish	0	0	0	1	0	1	1	0	0	0	0	0	0	0	0	1	0	0	0	0	0
AC009506.1	ENST00000418474	merfish	1	1	0	0	0	0	0	0	0	0	0	0	0	0	0	0	1	1	0	0	0
AC016065.1	ENST00000606853	merfish	1	0	0	0	1	1	0	0	0	1	0	0	0	0	0	0	0	0	0	0	0
AC093249.6	ENST00000568500	merfish	0	0	0	1	0	1	0	0	0	0	0	0	0	0	1	0	1	0	0	0	0
ACSBG1	ENST00000258873	merfish	0	0	1	0	1	0	0	0	0	0	0	0	0	0	0	0	0	0	1	0	1
ACTN2	ENST00000366578	merfish	0	0	0	1	0	0	0	0	1	0	0	0	0	0	0	0	1	0	1	0	0
ADAMTS5	ENST00000284987	merfish	0	1	1	0	0	0	0	1	1	0	0	0	0	0	0	0	0	0	0	0	0
ADAMTSL3	ENST00000286744	merfish	0	1	0	1	0	0	1	0	1	0	0	0	0	0	0	0	0	0	0	0	0
ADRA2A	ENST00000280155	merfish	0	0	0	1	0	0	1	0	0	0	0	0	0	0	0	0	0	1	0	0	1
AGT	ENST00000366667	merfish	0	0	0	0	1	1	0	0	0	0	1	1	0	0	0	0	0	0	0	0	0
AHI1	ENST00000367800	merfish	0	0	0	0	0	0	1	0	0	1	0	0	1	0	0	0	0	0	0	1	0
AKAP7	ENST00000541650	merfish	0	0	0	0	0	1	0	0	0	1	0	0	0	1	0	0	0	0	0	1	0
AKR1C2	ENST00000380753	merfish	0	0	0	1	1	0	0	0	0	1	1	0	0	0	0	0	0	0	0	0	0
ALDOC	ENST00000395321	merfish	0	0	0	0	0	0	0	1	1	0	0	0	0	1	1	0	0	0	0	0	0
ALPK1	ENST00000458497	merfish	0	0	0	1	0	0	1	1	0	0	0	0	0	0	0	0	0	0	0	1	0
ANGPT2	ENST00000629816	merfish	0	1	1	0	0	0	0	0	0	0	0	0	0	0	0	0	0	1	1	0	0
ANGPTL1	ENST00000367629	merfish	1	1	0	0	0	0	0	0	0	0	0	1	1	0	0	0	0	0	0	0	0
ANKFN1	ENST00000566473	merfish	0	0	0	0	0	0	1	1	0	0	0	0	0	0	1	1	0	0	0	0	0
ANOS1	ENST00000262648	merfish	0	1	0	0	0	1	1	0	0	0	1	0	0	0	0	0	0	0	0	0	0
ANTXR2	ENST00000482406	merfish	0	0	0	1	0	0	0	1	0	0	0	1	0	0	0	0	0	1	0	0	0
AP000866.1	ENST00000529392	merfish	0	1	0	0	0	1	0	0	0	0	0	0	0	1	0	0	0	0	0	0	1
AP002748.4	ENST00000527274	merfish	0	0	0	0	0	0	0	0	1	0	0	0	1	1	0	0	0	1	0	0	0
AQP4	ENST00000383168	merfish	0	1	0	0	1	0	0	1	0	0	0	0	0	0	1	0	0	0	0	0	0
ARFGEF3	ENST00000251691	merfish	0	0	0	0	0	1	1	0	0	0	0	0	0	1	1	0	0	0	0	0	0
ARHGAP5	ENST00000345122	merfish	1	0	1	1	0	0	0	0	0	0	0	0	1	0	0	0	0	0	0	0	0
ARHGAP5-AS1	ENST00000553596	merfish	0	0	0	0	0	0	1	0	0	0	0	0	0	0	0	0	1	0	1	1	0
ARID2	ENST00000457135	merfish	1	0	0	1	0	0	0	0	0	0	0	0	0	0	1	0	0	1	0	0	0
ARRDC1-AS1	ENST00000371417	merfish	0	0	0	0	0	0	0	1	0	1	1	0	0	0	0	0	0	0	0	1	0
ASH1L	ENST00000368346	merfish	0	0	0	0	0	1	0	1	0	0	0	0	0	0	0	0	1	0	1	0	0
ASH1L-AS1	ENST00000452809	merfish	0	0	0	0	1	0	0	0	1	0	0	1	0	0	0	0	0	1	0	0	0
ATP2B4	ENST00000341360	merfish	0	0	0	0	0	0	0	0	0	0	0	1	1	1	0	1	0	0	0	0	0
B3GALT2	ENST00000367434	merfish	0	0	1	0	0	0	1	0	0	0	0	0	1	0	0	0	0	0	0	0	1
B3GNT2	ENST00000301998	merfish	0	0	0	0	0	1	0	0	0	1	1	0	0	0	1	0	0	0	0	0	0
BACH2	ENST00000537989	merfish	0	0	0	1	1	0	0	0	0	0	0	0	0	0	0	0	0	0	0	1	1
BAZ2B	ENST00000426648	merfish	0	0	0	0	0	1	0	0	0	0	0	0	0	0	0	1	0	1	1	0	0
BCL11B	ENST00000357195	merfish	0	1	0	1	0	0	0	0	0	0	0	1	0	0	0	0	1	0	0	0	0
BEST3	ENST00000266661	merfish	0	0	0	1	0	0	1	0	0	1	0	0	0	0	0	0	1	0	0	0	0
Blank-1	Blank-1	merfish	1	0	0	0	0	0	0	0	0	0	0	0	0	0	1	0	1	0	0	0	1
Blank-10	Blank-10	merfish	0	1	1	0	0	0	0	0	0	0	0	0	0	0	1	0	0	0	0	0	1
Blank-11	Blank-11	merfish	1	0	0	0	0	0	0	1	0	0	0	0	0	0	0	0	1	0	0	1	0
Blank-12	Blank-12	merfish	1	0	0	0	0	0	1	0	0	0	0	0	1	0	0	0	0	1	0	0	0
Blank-13	Blank-13	merfish	0	1	0	1	0	0	0	0	0	0	0	0	0	0	0	0	0	1	0	1	0
Blank-14	Blank-14	merfish	0	1	0	0	1	0	0	0	0	0	0	0	0	0	0	1	0	0	1	0	0
Blank-15	Blank-15	merfish	0	0	0	0	0	0	0	0	0	0	1	1	0	0	0	0	0	0	1	1	0
Blank-2	Blank-2	merfish	0	0	1	0	0	0	0	0	0	0	0	0	1	0	1	1	0	0	0	0	0
Blank-3	Blank-3	merfish	0	0	0	0	0	0	0	1	0	0	0	0	0	1	0	0	1	1	0	0	0
Blank-4	Blank-4	merfish	0	0	0	0	0	1	1	1	0	1	0	0	0	0	0	0	0	0	0	0	0
Blank-5	Blank-5	merfish	0	0	0	0	0	0	1	1	0	0	0	0	0	0	0	0	0	1	1	0	0
Blank-6	Blank-6	merfish	0	0	0	0	1	0	0	0	0	0	0	1	0	0	1	0	0	0	1	0	0
Blank-7	Blank-7	merfish	0	0	0	0	0	1	1	0	0	0	0	0	0	0	0	0	0	0	0	1	1
Blank-8	Blank-8	merfish	0	1	0	1	1	0	0	0	0	0	0	0	0	1	0	0	0	0	0	0	0
Blank-9	Blank-9	merfish	0	0	0	1	0	0	0	0	0	1	0	0	0	0	0	1	0	0	0	0	1
C8orf34	ENST00000518698	merfish	0	0	0	0	0	1	0	0	1	0	0	0	1	0	0	0	0	0	0	0	1
CA12	ENST00000178638	merfish	0	0	0	1	0	0	0	1	0	0	0	0	0	0	1	0	0	0	1	0	0
CACNA1E	ENST00000621791	merfish	1	0	0	1	0	0	0	0	1	0	0	1	0	0	0	0	0	0	0	0	0
CALN1	ENST00000405452	merfish	0	0	0	0	0	0	1	0	0	0	1	0	0	1	0	0	0	0	0	1	0
CAMK2B	ENST00000457475	merfish	0	1	0	0	0	0	0	0	0	0	0	0	1	0	0	1	0	0	0	0	1
CBLN2	ENST00000585159	merfish	0	0	0	0	1	0	1	1	0	0	0	0	0	0	0	0	1	0	0	0	0
CBLN4	ENST00000064571	merfish	0	0	0	1	0	1	0	0	1	0	1	0	0	0	0	0	0	0	0	0	0
CCDC144A	ENST00000478303	merfish	0	0	0	0	0	0	0	0	0	0	1	0	0	0	1	1	0	0	0	1	0
CCDC175	ENST00000537690	merfish	0	0	1	0	0	1	0	0	0	0	0	0	0	0	0	0	1	0	0	1	0
CCN1	ENST00000451137	merfish	0	0	0	0	1	0	0	0	0	0	0	0	0	0	1	0	1	1	0	0	0
CCN2	ENST00000367976	merfish	0	0	1	0	1	0	0	0	0	0	0	0	1	0	0	0	0	1	0	0	0
CD38	ENST00000226279	merfish	0	0	1	0	1	0	0	0	0	0	0	0	0	1	0	1	0	0	0	0	0
CD82	ENST00000227155	merfish	0	0	1	0	0	0	0	0	1	0	0	1	1	0	0	0	0	0	0	0	0
CD9	ENST00000009180	merfish	0	0	0	0	1	0	0	0	0	1	0	0	0	0	1	0	0	0	0	0	1
CDH13	ENST00000567109	merfish	0	0	0	0	0	0	0	0	0	0	0	0	0	1	1	1	0	1	0	0	0
CFTR	ENST00000429014	merfish	0	0	0	0	0	0	0	0	0	0	0	0	0	0	1	1	1	0	1	0	0
CHST3	ENST00000373115	merfish	0	0	0	0	1	1	0	0	0	0	0	0	0	0	0	0	0	0	1	1	0
CLASP1	ENST00000397587	merfish	0	0	0	0	0	0	0	1	1	0	0	0	0	0	0	0	0	0	1	1	0
CLSTN2	ENST00000458420	merfish	0	0	0	0	0	0	0	0	0	0	1	0	1	0	0	1	0	1	0	0	0
CNTN2	ENST00000331830	merfish	0	1	1	1	0	1	0	0	0	0	0	0	0	0	0	0	0	0	0	0	0
COL19A1	ENST00000620364	merfish	1	0	1	0	0	0	0	0	0	0	0	1	0	1	0	0	0	0	0	0	0
COL24A1	ENST00000370571	merfish	0	1	0	0	0	0	0	0	0	0	0	0	0	0	1	0	0	0	1	1	0
COL25A1	ENST00000622134	merfish	0	0	0	1	0	1	0	0	0	0	0	0	0	1	0	0	0	0	1	0	0
COL4A5	ENST00000361603	merfish	0	0	0	1	0	0	0	0	0	1	0	0	1	1	0	0	0	0	0	0	0
COL4A6	ENST00000372216	merfish	0	0	1	0	0	0	0	0	0	0	1	0	1	0	0	0	0	0	0	1	0
COL6A1	ENST00000498614	merfish	1	0	0	0	0	0	0	0	1	0	0	0	1	0	0	0	1	0	0	0	0
CPEB2	ENST00000382395	merfish	0	0	0	0	0	0	0	1	0	0	0	0	0	0	0	0	0	1	0	1	1
CPNE8	ENST00000331366	merfish	0	0	0	0	0	0	0	1	1	1	0	1	0	0	0	0	0	0	0	0	0
CRHR2	ENST00000341843	merfish	0	0	0	0	0	0	0	0	1	1	0	0	0	0	1	1	0	0	0	0	0
CRYAB	ENST00000227251	merfish	0	0	0	0	1	1	1	0	1	0	0	0	0	0	0	0	0	0	0	0	0
CRYM	ENST00000543948	merfish	0	0	0	0	1	0	0	0	1	1	0	0	0	1	0	0	0	0	0	0	0
CSPG5	ENST00000456150	merfish	1	1	0	0	0	1	0	0	0	0	0	0	0	0	0	0	0	0	1	0	0
CST3	ENST00000398409	merfish	0	0	0	0	0	0	0	0	1	0	0	1	0	0	0	0	1	0	0	1	0
CUX1	ENST00000292538	merfish	0	1	0	1	0	0	0	0	0	0	1	0	0	0	0	1	0	0	0	0	0
CUX2	ENST00000261726	merfish	0	0	0	1	0	1	0	0	0	0	0	0	1	0	0	0	0	1	0	0	0
CXCL14	ENST00000512158	merfish	0	0	0	0	0	1	0	0	0	1	0	0	1	0	0	0	0	0	1	0	0
CYP26A1	ENST00000224356	merfish	0	0	0	0	0	0	0	0	1	1	0	0	0	0	0	0	0	0	0	1	1
DACH2	ENST00000613770	merfish	0	1	0	0	0	0	0	1	0	0	1	1	0	0	0	0	0	0	0	0	0
DENND2B	ENST00000526757	merfish	1	1	0	0	0	0	0	0	0	0	1	0	0	0	0	0	0	0	0	0	1
DIO2	ENST00000438257	merfish	0	0	1	0	0	0	0	0	0	0	1	0	0	0	0	0	0	1	0	0	1
DISP3	ENST00000304391	merfish	1	0	0	0	1	0	0	0	0	0	0	1	0	0	0	1	0	0	0	0	0
DNM2	ENST00000389253	merfish	0	1	0	0	0	0	0	0	1	0	0	0	1	0	0	0	0	0	0	1	0
DPP3	ENST00000541961	merfish	0	0	0	1	0	0	0	0	0	0	1	0	1	0	0	0	0	0	0	0	1
E2F2	ENST00000361729	merfish	0	0	0	0	1	0	1	0	0	0	0	0	0	0	1	0	0	0	0	1	0
EEPD1	ENST00000444777	merfish	1	0	0	0	0	0	0	0	0	1	0	0	0	1	0	0	1	0	0	0	0
EGR2	ENST00000242480	merfish	0	0	0	0	1	1	0	0	0	0	0	0	1	1	0	0	0	0	0	0	0
EHMT1	ENST00000460843	merfish	1	0	0	0	0	1	0	0	0	0	0	0	1	0	1	0	0	0	0	0	0
ELAPOR1	ENST00000531664	merfish	1	0	1	0	0	1	0	1	0	0	0	0	0	0	0	0	0	0	0	0	0
ELMOD1	ENST00000265840	merfish	0	0	0	0	0	0	0	0	0	0	0	0	1	1	1	0	1	0	0	0	0
ELOVL2	ENST00000354666	merfish	0	0	0	0	0	0	0	0	0	0	0	0	0	1	0	1	0	0	1	0	1
ELOVL2-AS1	ENST00000456616	merfish	0	0	0	1	0	0	0	1	1	0	0	0	1	0	0	0	0	0	0	0	0
EML6	ENST00000466608	merfish	1	0	0	1	0	0	1	0	0	0	0	0	0	1	0	0	0	0	0	0	0
EMX1	ENST00000491023	merfish	0	0	1	0	0	0	0	0	0	0	1	0	0	0	1	0	0	0	1	0	0
EOMES	ENST00000295743	merfish	1	1	0	0	0	0	0	0	0	0	0	0	0	0	1	1	0	0	0	0	0
ETV1	ENST00000405358	merfish	0	0	1	0	0	0	0	0	0	0	0	1	0	0	0	1	0	0	1	0	0
FAM107A	ENST00000360997	merfish	0	0	0	0	0	1	0	1	0	0	0	0	0	0	1	0	0	0	0	1	0
FAM182B	ENST00000376403	merfish	0	0	0	1	0	0	0	1	0	0	1	0	0	0	0	0	1	0	0	0	0
FAM3C	ENST00000359943	merfish	0	0	1	0	0	0	0	0	1	0	0	0	0	0	1	0	0	0	0	1	0
FBXO32	ENST00000517956	merfish	0	0	0	0	1	0	0	1	1	0	0	0	0	0	0	0	0	0	0	0	1
FEZF2	ENST00000283268	merfish	0	0	0	0	0	0	0	0	0	0	0	0	0	1	1	0	0	0	0	1	1
FGFBP3	ENST00000311575	merfish	0	0	0	0	1	0	1	0	0	0	0	0	0	0	0	1	0	1	0	0	0
FLJ20021	ENST00000527564	merfish	0	1	0	0	0	0	0	1	0	0	0	0	0	0	0	0	1	0	0	0	1
FOXN4	ENST00000299162	merfish	0	0	0	0	0	0	0	0	0	0	0	1	1	0	0	0	0	1	1	0	0
FOXP1	ENST00000614176	merfish	0	0	1	0	0	0	0	0	1	0	0	0	0	1	0	0	0	0	1	0	0
FOXP2	ENST00000393491	merfish	0	0	0	0	0	0	0	0	0	1	0	0	1	0	0	0	0	1	0	0	1
FRG1	ENST00000226798	merfish	1	0	0	0	0	0	1	0	0	0	0	0	0	0	0	1	0	0	0	1	0
FRG1-DT	ENST00000501825	merfish	0	0	0	0	0	1	0	0	0	1	0	0	0	0	0	0	1	0	0	0	1
FSTL5	ENST00000379164	merfish	0	0	0	1	0	0	0	0	0	1	0	0	0	0	1	0	0	0	0	1	0
FXYD6	ENST00000527717	merfish	1	0	1	0	0	0	0	0	0	0	0	0	0	0	0	0	0	1	0	1	0
GABRA5	ENST00000400081	merfish	1	0	1	0	0	0	0	0	0	0	1	0	0	0	0	1	0	0	0	0	0
GABRB2	ENST00000393959	merfish	0	0	0	0	0	1	0	1	0	0	0	0	0	0	0	1	0	0	0	0	1
GABRG3	ENST00000615808	merfish	0	1	1	0	0	0	0	0	0	0	0	0	1	1	0	0	0	0	0	0	0
GAD2	ENST00000376261	merfish	1	0	0	0	0	0	0	0	0	0	0	0	0	0	0	0	0	0	1	1	1
GFAP	ENST00000253408	merfish	0	0	0	0	0	0	1	0	0	0	0	0	1	0	0	1	1	0	0	0	0
GLB1L2	ENST00000339772	merfish	0	0	0	0	0	0	0	1	0	0	0	1	1	0	0	0	1	0	0	0	0
GLI3	ENST00000395925	merfish	0	0	1	0	0	1	1	0	0	0	0	0	0	0	0	0	0	0	1	0	0
GLRA2	ENST00000218075	merfish	0	1	0	1	0	0	0	0	0	0	0	0	1	0	1	0	0	0	0	0	0
GLRA3	ENST00000274093	merfish	0	0	0	0	0	0	0	0	0	0	0	0	0	0	0	0	1	1	1	0	1
GNAL	ENST00000334049	merfish	0	0	0	0	1	0	0	0	0	1	0	0	0	0	0	0	0	1	0	1	0
GPR37L1	ENST00000367282	merfish	0	0	0	1	0	0	1	0	0	0	0	1	0	0	1	0	0	0	0	0	0
GPR85	ENST00000424100	merfish	0	0	0	0	0	0	0	0	0	0	1	0	0	0	0	0	1	0	0	1	1
GPRC5B	ENST00000300571	merfish	1	0	0	0	0	0	0	1	0	0	0	1	0	0	0	0	0	0	1	0	0
GPRIN3	ENST00000609438	merfish	0	0	1	0	0	1	0	0	0	1	0	0	0	0	0	0	0	1	0	0	0
GPX3	ENST00000388825	merfish	0	0	0	0	0	1	0	1	0	0	1	0	1	0	0	0	0	0	0	0	0
GRAMD2B	ENST00000285689	merfish	0	0	0	0	0	0	0	0	0	0	0	0	1	0	1	0	0	0	1	0	1
GRIK4	ENST00000527524	merfish	0	0	0	0	0	0	0	1	0	1	0	0	1	0	1	0	0	0	0	0	0
GRM7	ENST00000486284	merfish	0	0	0	0	0	1	0	0	0	0	0	0	1	0	0	1	0	0	0	1	0
HCRTR2	ENST00000370862	merfish	0	1	0	0	1	0	0	0	0	0	0	1	0	0	0	0	0	0	0	0	1
HES1	ENST00000232424	merfish	0	1	0	0	0	1	0	0	0	0	0	0	1	0	0	0	1	0	0	0	0
HES5	ENST00000378453	merfish	0	0	1	0	0	0	0	0	0	0	0	0	0	0	0	1	0	0	0	1	1
HEY1	ENST00000354724	merfish	0	0	0	0	0	0	0	0	1	0	1	0	0	0	1	0	1	0	0	0	0
HOPX	ENST00000553379	merfish	0	0	1	0	1	0	0	0	1	0	1	0	0	0	0	0	0	0	0	0	0
HS3ST1	ENST00000002596	merfish	0	0	0	0	0	0	1	0	0	0	1	0	0	0	1	0	0	0	0	0	1
HS3ST4	ENST00000331351	merfish	0	0	1	1	1	0	1	0	0	0	0	0	0	0	0	0	0	0	0	0	0
HSPA12A	ENST00000369209	merfish	0	0	0	0	0	1	1	0	0	0	0	0	0	0	0	0	1	1	0	0	0
HTR2A	ENST00000542664	merfish	0	0	0	1	0	0	0	0	0	0	1	0	0	1	0	0	0	1	0	0	0
IGFBPL1	ENST00000377694	merfish	0	0	0	0	0	0	1	0	1	0	0	0	1	0	1	0	0	0	0	0	0
IGSF11	ENST00000354673	merfish	0	0	1	0	0	0	0	0	0	1	0	1	0	0	0	0	0	0	0	1	0
INPP4B	ENST00000509777	merfish	0	1	1	0	0	0	0	0	0	1	1	0	0	0	0	0	0	0	0	0	0
INSM1	ENST00000310227	merfish	0	0	0	0	1	0	0	1	0	0	0	1	0	0	0	0	0	0	0	1	0
ITGA2	ENST00000296585	merfish	0	0	0	0	1	0	0	1	0	0	1	0	0	0	0	0	0	1	0	0	0
ITGB5	ENST00000296181	merfish	1	0	0	0	0	0	0	1	0	0	0	0	1	0	0	0	0	0	0	0	1
ITPR1	ENST00000544951	merfish	0	1	0	0	0	0	0	0	1	0	0	1	0	0	0	1	0	0	0	0	0
KCNH5	ENST00000322893	merfish	1	0	0	0	1	0	0	0	0	0	0	0	1	0	0	0	0	0	0	1	0
KCNJ16	ENST00000589377	merfish	0	0	0	0	0	0	1	0	1	0	0	0	0	0	0	0	0	1	0	1	0
KCNJ6	ENST00000609713	merfish	0	0	0	0	0	0	1	0	1	0	0	0	0	0	0	1	0	0	0	0	1
KCNQ5	ENST00000370398	merfish	0	1	0	0	0	1	0	0	0	0	0	1	0	0	0	0	0	0	0	1	0
KCTD12	ENST00000377474	merfish	0	0	0	0	0	1	0	0	1	0	0	0	0	1	0	0	1	0	0	0	0
KDM5B	ENST00000367264	merfish	0	0	1	1	0	0	0	0	1	1	0	0	0	0	0	0	0	0	0	0	0
KIAA0319	ENST00000616673	merfish	0	0	1	0	0	0	0	0	1	0	0	0	0	0	0	0	1	0	0	0	1
KIF26B	ENST00000366518	merfish	0	0	0	0	0	0	0	1	0	1	0	0	0	0	0	0	0	0	1	0	1
KIF9-AS1	ENST00000429315	merfish	0	0	0	0	0	0	0	0	0	0	0	0	1	1	0	0	0	0	1	1	0
KITLG	ENST00000378535	merfish	0	1	0	0	0	0	1	0	0	0	0	0	1	0	0	0	0	0	1	0	0
KLHL1	ENST00000377844	merfish	0	0	0	0	0	0	0	1	0	1	0	0	0	1	0	1	0	0	0	0	0
KMT2E	ENST00000257745	merfish	0	1	0	0	1	0	0	0	1	0	0	0	0	0	0	0	1	0	0	0	0
KMT2E-AS1	ENST00000453677	merfish	1	0	0	0	0	0	0	0	0	1	0	1	0	0	0	0	0	0	0	0	1
KPTN	ENST00000338134	merfish	0	0	0	1	0	0	0	0	0	0	0	1	0	0	0	1	0	0	0	1	0
LAMP5	ENST00000246070	merfish	0	0	1	0	0	0	0	1	0	0	0	0	0	0	1	0	1	0	0	0	0
LGALS1	ENST00000215909	merfish	0	0	0	1	1	0	0	0	0	0	0	1	1	0	0	0	0	0	0	0	0
LGR6	ENST00000255432	merfish	0	0	1	0	0	0	1	0	0	0	0	0	0	1	0	0	0	1	0	0	0
LHX2	ENST00000488674	merfish	0	0	0	1	0	0	0	0	0	0	0	0	1	0	0	0	1	0	0	1	0
LHX6	ENST00000373754	merfish	0	0	0	0	0	0	0	0	1	1	0	0	0	0	0	0	1	1	0	0	0
LINC00271	ENST00000421378	merfish	1	0	0	0	0	1	0	0	0	0	0	0	0	1	0	1	0	0	0	0	0
LINC01089	ENST00000542933	merfish	0	1	0	0	0	0	0	0	1	0	0	0	0	0	0	0	0	1	0	0	1
LINC02593	ENST00000417705	merfish	0	0	0	0	1	0	1	0	0	1	0	1	0	0	0	0	0	0	0	0	0
LINGO1	ENST00000355300	merfish	1	0	0	0	0	0	0	0	1	0	1	0	0	0	0	0	0	1	0	0	0
LPAR1	ENST00000374431	merfish	1	0	0	0	0	0	0	0	0	0	0	0	0	1	0	0	0	1	1	0	0
LPL	ENST00000524029	merfish	0	0	0	0	0	1	0	0	0	0	1	0	0	0	0	0	0	1	0	1	0
LRATD2	ENST00000304916	merfish	0	0	0	0	0	0	0	0	0	1	1	1	0	1	0	0	0	0	0	0	0
LRP4	ENST00000378623	merfish	0	0	0	0	0	1	1	0	0	0	0	1	1	0	0	0	0	0	0	0	0
MCPH1	ENST00000519221	merfish	0	0	0	1	0	0	0	0	1	0	0	0	0	0	0	1	0	1	0	0	0
MEIS1	ENST00000409517	merfish	0	0	0	0	1	0	0	0	1	0	0	0	1	0	0	0	0	0	1	0	0
MET	ENST00000397752	merfish	0	0	1	1	0	0	0	0	0	0	0	0	0	0	0	0	0	0	1	1	0
MLIP	ENST00000502396	merfish	0	0	0	0	0	0	1	0	0	0	0	1	0	0	0	0	0	0	1	0	1
MOXD1	ENST00000367963	merfish	0	0	1	1	0	0	0	0	0	0	0	0	0	1	1	0	0	0	0	0	0
MSANTD2	ENST00000526629	merfish	0	0	1	1	0	0	0	0	0	0	1	1	0	0	0	0	0	0	0	0	0
MSL3	ENST00000312196	merfish	1	0	0	1	1	0	0	0	0	0	0	0	0	0	0	0	1	0	0	0	0
MT3	ENST00000561640	merfish	0	1	0	0	1	0	0	0	0	1	0	0	1	0	0	0	0	0	0	0	0
MYT1L	ENST00000407844	merfish	0	0	1	0	0	0	1	1	0	0	0	1	0	0	0	0	0	0	0	0	0
NAB2	ENST00000300131	merfish	0	0	0	0	1	0	0	0	0	0	0	0	0	1	0	0	0	1	0	0	1
NAPA-AS1	ENST00000593284	merfish	0	0	0	0	0	0	0	0	0	1	1	0	0	0	0	0	0	1	1	0	0
NDST4	ENST00000264363	merfish	0	0	1	0	0	0	0	1	0	0	0	0	0	0	0	1	0	1	0	0	0
NECTIN3	ENST00000485303	merfish	0	0	1	0	1	0	0	0	0	0	0	1	0	0	0	0	1	0	0	0	0
NEFM	ENST00000433454	merfish	0	1	0	0	0	0	0	0	1	0	1	0	0	0	0	0	0	0	1	0	0
NEUROD1	ENST00000295108	merfish	0	0	0	1	0	0	1	0	0	0	1	0	0	0	0	0	0	0	1	0	0
NEUROD2	ENST00000302584	merfish	0	0	0	0	0	0	0	0	0	1	0	0	0	0	0	1	0	0	1	1	0
NEUROD4	ENST00000242994	merfish	0	0	0	1	1	1	0	1	0	0	0	0	0	0	0	0	0	0	0	0	0
NEUROD6	ENST00000297142	merfish	0	0	1	1	0	0	0	0	0	0	0	0	0	0	0	0	1	1	0	0	0
NEUROG1	ENST00000314744	merfish	0	0	0	0	0	1	0	0	0	0	1	0	0	0	0	0	0	0	1	0	1
NEUROG2	ENST00000313341	merfish	0	0	0	0	1	0	0	1	0	0	0	0	1	0	0	1	0	0	0	0	0
NFIB	ENST00000543693	merfish	0	1	0	0	0	0	0	0	0	0	0	1	0	1	1	0	0	0	0	0	0
NHLH1	ENST00000302101	merfish	0	1	0	0	0	0	0	1	0	0	0	0	1	0	0	0	0	1	0	0	0
NIFK-AS1	ENST00000447668	merfish	1	0	0	0	0	0	0	1	0	1	0	0	0	0	0	0	0	1	0	0	0
NIPBL	ENST00000282516	merfish	0	0	0	0	0	0	0	0	0	0	0	1	0	0	0	1	1	0	0	0	1
NIPBL-DT	ENST00000649921	merfish	1	0	0	0	1	0	1	0	0	0	0	0	0	0	0	0	0	0	0	0	1
NKX2-1	ENST00000498187	merfish	1	0	0	0	0	0	0	1	0	0	1	0	0	0	1	0	0	0	0	0	0
NPNT	ENST00000504787	merfish	0	0	0	0	1	0	0	0	0	0	1	0	0	1	1	0	0	0	0	0	0
NPR3	ENST00000326958	merfish	0	0	1	0	0	0	0	0	0	1	0	0	0	1	0	0	0	0	0	0	1
NPY	ENST00000242152	merfish	0	0	0	0	0	1	0	0	0	0	0	1	0	0	1	1	0	0	0	0	0
NR2F1	ENST00000327111	merfish	0	1	0	0	0	0	1	0	0	1	0	0	0	0	0	0	0	0	0	0	1
NR2F1-AS1	ENST00000606188	merfish	0	0	1	0	0	0	1	0	0	0	1	0	0	0	0	0	1	0	0	0	0
NR4A2	ENST00000339562	merfish	0	0	0	0	1	0	1	0	0	0	1	0	1	0	0	0	0	0	0	0	0
NRN1	ENST00000244766	merfish	1	0	0	0	0	0	0	0	0	0	1	0	1	1	0	0	0	0	0	0	0
OPCML	ENST00000612177	merfish	0	0	1	0	0	0	0	1	0	0	0	0	1	0	0	0	0	0	1	0	0
PAPPA	ENST00000328252	merfish	0	0	0	0	0	0	0	0	0	1	0	1	0	0	1	0	1	0	0	0	0
PAX6	ENST00000639916	merfish	1	0	0	0	0	0	0	0	0	0	0	0	0	0	0	1	0	1	0	0	1
PAXBP1-AS1	ENST00000458479	merfish	0	1	0	0	0	0	0	1	0	0	0	0	0	1	0	0	0	0	1	0	0
PCAT6	ENST00000417262	merfish	0	0	0	0	0	0	1	0	0	1	0	0	0	0	1	0	0	1	0	0	0
PCCA	ENST00000376285	merfish	0	1	0	1	0	0	0	0	0	0	0	0	0	0	0	0	0	0	1	0	1
PCCA-DT	ENST00000612598	merfish	0	0	1	0	1	1	0	0	0	0	0	0	0	0	1	0	0	0	0	0	0
PCDH17	ENST00000377918	merfish	0	0	0	0	0	1	0	1	1	0	0	0	0	0	0	0	0	1	0	0	0
PDE1A	ENST00000435564	merfish	0	0	0	0	1	0	0	0	0	0	0	0	0	1	0	0	1	0	0	1	0
PENK	ENST00000314922	merfish	1	0	0	0	1	0	0	0	0	0	1	0	0	0	0	0	0	0	1	0	0
PEX5L	ENST00000392649	merfish	0	0	0	0	0	0	0	1	0	0	1	0	0	0	0	1	0	0	1	0	0
PMCHL2	ENST00000523548	merfish	0	0	1	0	0	0	0	0	0	1	0	0	1	0	0	0	1	0	0	0	0
POT1	ENST00000357628	merfish	1	0	0	0	0	0	0	0	0	0	0	1	0	0	1	0	0	0	0	1	0
POT1-AS1	ENST00000449642	merfish	0	1	0	0	0	0	1	0	0	0	0	0	0	1	0	1	0	0	0	0	0
POU3F4	ENST00000644024	merfish	0	1	0	0	0	0	0	1	0	0	0	0	0	0	0	1	0	0	0	1	0
PPP1R14C	ENST00000361131	merfish	0	1	0	0	0	0	0	0	0	0	1	0	0	1	0	0	1	0	0	0	0
PPP1R17	ENST00000342032	merfish	0	0	0	0	0	0	0	0	0	0	1	1	1	0	1	0	0	0	0	0	0
PPP3CA	ENST00000512215	merfish	1	1	1	0	1	0	0	0	0	0	0	0	0	0	0	0	0	0	0	0	0
PRSS12	ENST00000296498	merfish	0	0	0	0	0	0	1	0	1	0	0	1	0	1	0	0	0	0	0	0	0
PTK2B	ENST00000346049	merfish	1	0	1	0	0	0	0	0	0	0	0	0	0	0	0	0	1	0	1	0	0
PVALB	ENST00000417718	merfish	0	0	0	0	1	0	0	0	0	0	1	0	0	0	0	1	0	0	0	0	1
RAP1GAP	ENST00000374765	merfish	1	0	0	1	0	0	0	1	0	0	0	0	0	0	0	1	0	0	0	0	0
RASGRF2	ENST00000265080	merfish	1	0	0	0	0	0	0	0	1	0	0	0	0	1	0	0	0	0	0	0	1
RCAN3	ENST00000374395	merfish	0	0	0	0	0	0	0	0	1	0	1	0	0	1	0	1	0	0	0	0	0
RELN	ENST00000429186	merfish	0	0	1	1	0	0	0	1	0	0	0	0	0	0	0	0	0	0	0	0	1
RGS6	ENST00000402788	merfish	1	0	0	1	0	1	0	0	0	0	0	0	0	0	0	0	0	0	0	0	1
RHOJ	ENST00000316754	merfish	0	0	0	0	0	0	0	0	1	0	0	0	0	0	1	0	0	1	1	0	0
RORB	ENST00000376896	merfish	0	0	0	0	0	0	0	0	0	0	0	1	0	1	0	0	1	0	1	0	0
RORB-AS1	ENST00000417576	merfish	0	1	0	0	0	0	1	0	0	0	0	1	0	0	0	0	0	1	0	0	0
RSPO3	ENST00000356698	merfish	0	0	0	0	0	0	0	0	0	1	0	1	0	0	0	1	0	1	0	0	0
S100B	ENST00000291700	merfish	0	0	1	0	0	0	0	1	0	0	0	0	0	1	0	0	0	0	0	1	0
SAMD11	ENST00000341065	merfish	1	0	0	1	0	0	0	0	0	0	1	0	0	0	0	0	0	0	0	1	0
SAMD4A	ENST00000251091	merfish	0	0	0	0	0	0	0	0	0	0	0	0	1	0	1	0	0	1	0	1	0
SATB2	ENST00000614512	merfish	0	1	0	0	0	0	0	0	0	1	0	0	0	0	0	0	1	0	0	1	0
SCG2	ENST00000305409	merfish	0	0	0	0	0	0	0	0	1	0	1	1	0	0	0	0	0	0	0	0	1
SCN3B	ENST00000299333	merfish	0	0	1	0	1	0	0	1	0	1	0	0	0	0	0	0	0	0	0	0	0
SEMA3E	ENST00000427262	merfish	0	0	0	1	0	1	0	0	0	1	0	1	0	0	0	0	0	0	0	0	0
SERPINI1	ENST00000466865	merfish	0	0	0	1	1	0	0	0	0	0	0	0	0	0	0	0	0	1	1	0	0
SETD1B	ENST00000542440	merfish	0	0	1	0	0	1	0	0	1	0	0	0	0	0	0	1	0	0	0	0	0
SETD2	ENST00000409792	merfish	0	1	0	0	0	0	0	0	0	0	1	0	0	0	1	0	0	1	0	0	0
SETD5	ENST00000407969	merfish	0	0	0	0	0	0	0	0	1	1	1	0	1	0	0	0	0	0	0	0	0
SLC15A2	ENST00000489711	merfish	0	0	0	0	0	0	1	1	0	0	0	0	1	1	0	0	0	0	0	0	0
SLC17A6	ENST00000263160	merfish	1	1	0	0	0	0	1	1	0	0	0	0	0	0	0	0	0	0	0	0	0
SLC26A4	ENST00000460748	merfish	0	0	0	0	1	0	1	0	0	0	0	0	0	1	0	0	0	0	1	0	0
SLC35F2	ENST00000525815	merfish	1	0	1	0	0	0	0	0	0	1	0	0	0	0	1	0	0	0	0	0	0
SLCO1C1	ENST00000266509	merfish	1	1	0	0	0	0	0	0	1	1	0	0	0	0	0	0	0	0	0	0	0
SLITRK5	ENST00000325089	merfish	0	0	0	0	0	1	0	0	1	0	0	1	0	0	0	0	0	0	1	0	0
SLN	ENST00000305991	merfish	1	0	0	0	1	0	0	0	1	0	0	0	0	0	1	0	0	0	0	0	0
SMOC1	ENST00000381280	merfish	0	0	1	0	0	0	1	0	0	1	0	0	0	0	0	1	0	0	0	0	0
SORCS1	ENST00000622431	merfish	0	0	0	1	0	0	0	0	0	0	0	0	0	1	0	1	1	0	0	0	0
SOX1	ENST00000330949	merfish	0	0	0	1	0	0	0	0	1	0	0	0	0	1	0	0	0	0	0	1	0
SOX2	ENST00000325404	merfish	1	0	0	0	0	1	0	0	0	0	1	0	0	0	0	0	1	0	0	0	0
SOX2-OT	ENST00000498731	merfish	0	1	0	0	0	0	1	0	0	0	0	0	0	0	1	0	1	0	0	0	0
SOX5	ENST00000441133	merfish	0	0	0	0	0	0	0	0	0	1	0	0	0	1	1	0	0	0	1	0	0
SOX9	ENST00000245479	merfish	0	0	0	0	0	0	0	0	0	0	1	1	0	0	0	0	1	1	0	0	0
SP9	ENST00000394967	merfish	0	0	0	1	0	0	0	0	0	0	0	0	1	0	0	1	0	0	1	0	0
SPARCL1	ENST00000282470	merfish	0	0	0	0	1	0	0	0	0	1	0	0	0	0	0	0	1	0	1	0	0
SPOCK1	ENST00000282223	merfish	0	0	0	1	1	0	0	0	0	0	0	0	0	0	1	1	0	0	0	0	0
SRCAP	ENST00000262518	merfish	0	1	0	0	1	0	0	0	0	0	1	0	0	0	0	0	0	0	0	1	0
SRM	ENST00000376957	merfish	1	0	0	0	0	0	0	0	0	1	0	0	1	0	0	1	0	0	0	0	0
SST	ENST00000287641	merfish	0	0	0	0	0	0	0	0	0	0	1	0	1	0	0	0	1	0	1	0	0
ST18	ENST00000276480	merfish	0	0	1	0	0	1	0	0	0	0	1	0	0	1	0	0	0	0	0	0	0
ST7	ENST00000422922	merfish	0	0	0	0	0	0	1	0	0	0	0	0	0	1	0	0	1	0	0	0	1
ST7-AS1	ENST00000456775	merfish	0	0	0	0	0	0	0	0	0	0	0	1	0	1	0	0	0	1	0	1	0
STK32B	ENST00000282908	merfish	0	0	0	0	1	0	0	0	1	0	0	0	0	0	0	1	0	0	0	1	0
STOX1	ENST00000298596	merfish	0	1	0	0	0	1	0	0	0	1	0	0	0	0	0	1	0	0	0	0	0
SUSD4	ENST00000366878	merfish	0	0	1	0	0	1	0	0	0	0	0	1	0	0	0	0	0	0	0	0	1
SYBU	ENST00000528331	merfish	0	0	0	0	0	1	0	1	0	0	0	1	0	1	0	0	0	0	0	0	0
SYNJ1	ENST00000438952	merfish	1	0	0	0	0	0	1	0	0	0	0	1	0	0	0	0	1	0	0	0	0
SYT6	ENST00000607941	merfish	0	0	0	0	0	0	0	0	0	1	1	0	0	0	0	1	1	0	0	0	0
TAFA1	ENST00000478136	merfish	1	0	0	0	0	0	1	0	0	1	1	0	0	0	0	0	0	0	0	0	0
TAGLN2	ENST00000368097	merfish	1	1	0	0	0	0	0	0	0	0	0	0	0	1	0	0	0	0	0	1	0
TBR1	ENST00000389554	merfish	0	0	0	0	0	0	1	0	0	0	1	1	0	0	0	1	0	0	0	0	0
TCIM	ENST00000315792	merfish	0	0	1	0	0	0	0	0	0	0	0	1	0	0	1	0	0	1	0	0	0
THUMPD3-AS1	ENST00000522525	merfish	0	1	0	0	0	0	0	0	0	1	0	0	0	1	0	0	0	1	0	0	0
TKTL1	ENST00000369912	merfish	0	1	0	0	0	1	0	0	1	0	0	0	0	0	1	0	0	0	0	0	0
TLE4	ENST00000376544	merfish	0	1	0	0	1	1	0	0	0	0	0	0	0	0	0	0	0	1	0	0	0
TMEM163	ENST00000281924	merfish	0	0	0	0	1	0	0	0	0	0	0	0	1	0	0	0	1	0	0	0	1
TMOD1	ENST00000259365	merfish	0	0	0	0	0	0	0	1	0	0	1	0	0	1	0	0	0	0	0	0	1
TOX	ENST00000361421	merfish	0	1	1	0	0	0	0	0	0	0	0	0	0	0	0	1	1	0	0	0	0
TPBG	ENST00000543496	merfish	0	0	0	1	0	0	0	0	1	0	0	0	0	0	1	0	0	0	0	0	1
TRIM67	ENST00000444294	merfish	0	0	0	0	0	0	1	1	1	0	1	0	0	0	0	0	0	0	0	0	0
TRMT9B	ENST00000524591	merfish	1	0	0	0	0	1	0	0	0	0	0	1	0	0	0	0	0	1	0	0	0
TRNP1	ENST00000522111	merfish	0	0	0	0	0	0	0	0	0	0	0	0	0	0	0	1	1	1	0	1	0
TRPM3	ENST00000377110	merfish	0	0	0	0	0	0	1	0	1	1	0	0	0	0	0	0	0	0	1	0	0
TSHZ3	ENST00000240587	merfish	0	1	1	0	0	0	1	0	0	0	0	0	0	0	0	0	0	0	0	1	0
TTYH2	ENST00000269346	merfish	0	0	0	0	0	1	0	0	0	0	0	0	0	0	1	0	0	1	0	0	1
TUSC7	ENST00000477539	merfish	1	0	0	1	0	0	0	0	0	1	0	0	0	0	0	0	0	0	1	0	0
UNC5C	ENST00000610318	merfish	1	0	0	0	0	1	0	0	1	0	0	0	0	0	0	0	0	0	0	1	0
VAT1L	ENST00000302536	merfish	1	0	1	0	0	0	1	0	1	0	0	0	0	0	0	0	0	0	0	0	0
VIP	ENST00000367244	merfish	0	0	0	0	0	0	0	0	0	0	0	1	1	0	0	0	0	0	0	1	1
VSNL1	ENST00000295156	merfish	1	0	0	0	0	0	0	0	1	0	0	0	0	0	0	1	0	0	1	0	0
VSTM2L	ENST00000373461	merfish	0	0	0	0	0	0	0	1	1	0	0	0	0	0	0	1	1	0	0	0	0
WAC	ENST00000354911	merfish	1	0	0	0	1	0	0	1	0	0	0	0	0	1	0	0	0	0	0	0	0
WAC-AS1	ENST00000527986	merfish	1	0	0	0	0	0	1	0	0	0	0	0	0	0	1	0	0	0	1	0	0
WDFY3	ENST00000295888	merfish	0	0	0	1	0	0	0	0	0	0	0	1	0	1	0	0	0	0	0	0	1
WDFY3-AS2	ENST00000318186	merfish	0	1	0	0	0	0	0	0	0	1	0	1	0	0	0	0	0	0	1	0	0
YAP1	ENST00000282441	merfish	0	0	0	0	1	1	0	0	0	0	0	0	0	0	0	1	1	0	0	0	0
ZEB2	ENST00000409487	merfish	0	1	0	1	0	0	0	1	0	1	0	0	0	0	0	0	0	0	0	0	0
ZFPM2	ENST00000407775	merfish	0	0	0	0	0	0	0	1	0	0	0	1	0	0	1	0	0	0	0	0	1

## Sheet: 960 gene panel
name	id	barcodeType	V0001T8B1	V0002T8B1	V0003T8B1	V0004T8B1	V0005T8B1	V0006T8B1	V0007T8B1	V0008T8B1	V0009T8B1	V0010T8B1	V0011T8B1	V0012T8B1	V0013T8B1	V0014T8B1	V0015T8B1	V0016T8B1	V0017T8B1	V0018T8B1	V0019T8B1	V0154T8B1	V0021T8B1	V0022T8B1	V0023T8B1	V0024T8B1	V0025T8B1	V0026T8B1	V0027T8B1	V0028T8B1	V0155T8B1	V0030T8B1
HS3ST1	ENST00000002596	merfish	0	0	0	0	0	0	0	1	0	0	0	0	0	0	0	0	1	0	0	0	0	0	0	1	1	0	0	0	0	0
CD9	ENST00000009180	merfish	0	0	0	0	0	0	0	0	0	1	0	0	0	0	0	0	1	0	0	0	0	0	0	1	0	1	0	0	0	0
TLL1	ENST00000061240	merfish	0	0	0	0	1	0	0	0	1	0	0	0	0	1	0	0	0	0	0	0	0	0	1	0	0	0	0	0	0	0
CBLN4	ENST00000064571	merfish	0	0	0	0	0	1	0	0	0	0	0	0	0	0	0	0	1	0	0	0	0	1	0	0	0	0	0	0	0	1
CA12	ENST00000178638	merfish	0	0	0	0	0	0	0	1	0	0	1	0	0	0	0	0	0	0	0	0	0	0	0	0	0	0	0	1	0	1
TFAP2C	ENST00000201031	merfish	0	0	1	0	0	0	0	0	0	0	1	0	1	0	0	0	0	0	0	1	0	0	0	0	0	0	0	0	0	0
LGALS1	ENST00000215909	merfish	0	0	0	1	0	0	0	0	0	0	1	0	0	0	0	1	0	0	0	0	0	1	0	0	0	0	0	0	0	0
CHGA	ENST00000216492	merfish	0	0	0	0	0	0	1	0	0	0	1	0	0	0	1	0	0	1	0	0	0	0	0	0	0	0	0	0	0	0
PDYN	ENST00000217305	merfish	0	0	1	0	0	0	1	0	0	0	0	0	0	0	0	1	0	0	0	1	0	0	0	0	0	0	0	0	0	0
SLC32A1	ENST00000217420	merfish	0	0	1	0	0	0	0	0	0	1	0	0	0	0	0	0	0	0	0	0	1	0	0	0	0	0	0	0	1	0
GLRA2	ENST00000218075	merfish	0	0	0	0	0	0	1	0	0	0	0	0	0	0	0	0	1	0	0	1	0	0	0	0	0	0	0	0	0	1
FDFT1	ENST00000220584	merfish	0	0	1	0	0	0	0	0	0	1	0	0	0	0	1	0	0	0	0	1	0	0	0	0	0	0	0	0	0	0
PAG1	ENST00000220597	merfish	1	0	0	0	0	0	0	0	0	0	1	0	0	0	0	0	0	0	0	1	0	0	0	0	0	0	0	1	0	0
FKTN	ENST00000223528	merfish	1	1	0	0	0	0	0	0	0	0	0	0	0	0	0	0	0	0	0	0	0	0	1	1	0	0	0	0	0	0
VIM	ENST00000224237	merfish	0	1	0	0	0	0	0	1	0	0	0	0	0	0	0	0	0	1	0	0	0	0	0	0	0	1	0	0	0	0
CYP26A1	ENST00000224356	merfish	0	1	0	0	0	0	0	0	0	0	0	0	1	0	0	0	0	0	0	0	1	0	0	0	1	0	0	0	0	0
CD38	ENST00000226279	merfish	0	0	0	0	0	0	0	0	0	0	0	0	0	0	0	0	1	1	0	0	0	0	0	0	1	1	0	0	0	0
FRG1	ENST00000226798	merfish	0	0	0	0	1	0	0	0	0	0	0	0	0	1	0	0	0	0	0	0	0	0	0	1	0	0	0	0	0	1
CD82	ENST00000227155	merfish	0	0	0	0	1	0	0	0	0	0	0	1	0	0	0	0	1	0	0	0	0	1	0	0	0	0	0	0	0	0
CRYAB	ENST00000227251	merfish	0	1	0	0	0	0	0	0	0	0	0	0	0	1	0	0	0	0	0	0	1	0	0	0	0	1	0	0	0	0
PANX1	ENST00000227638	merfish	0	0	0	0	0	0	0	1	0	1	0	0	0	0	1	0	0	1	0	0	0	0	0	0	0	0	0	0	0	0
ISL1	ENST00000230658	merfish	0	0	0	1	1	0	0	0	0	0	0	0	0	0	0	1	1	0	0	0	0	0	0	0	0	0	0	0	0	0
SLC6A7	ENST00000230671	merfish	0	0	0	0	0	0	0	0	0	0	0	0	0	0	0	0	0	0	0	1	0	0	1	0	0	1	0	0	1	0
CDH9	ENST00000231021	merfish	0	0	0	0	0	1	0	0	0	1	0	0	0	0	1	0	0	0	0	0	0	0	0	0	0	1	0	0	0	0
SPARC	ENST00000231061	merfish	0	0	0	0	0	0	0	0	0	0	0	1	0	0	0	0	1	0	0	1	0	0	0	0	0	0	0	0	1	0
RBP1	ENST00000232219	merfish	0	1	0	1	0	0	0	0	0	0	0	0	0	1	0	1	0	0	0	0	0	0	0	0	0	0	0	0	0	0
HES1	ENST00000232424	merfish	0	0	0	0	0	0	0	0	0	0	0	0	1	1	0	0	0	0	0	0	0	0	0	0	0	0	0	0	1	1
APC2	ENST00000233607	merfish	0	0	0	0	0	1	0	0	0	0	1	0	0	0	0	0	0	0	0	0	0	1	0	0	0	1	0	0	0	0
DLX2	ENST00000234198	merfish	1	0	0	0	1	0	0	0	0	0	0	0	0	0	0	0	0	0	0	0	0	0	0	0	1	0	0	0	1	0
SGK1	ENST00000237305	merfish	0	0	1	0	1	0	0	0	0	0	0	0	0	0	0	0	0	0	0	0	0	0	0	0	0	0	1	0	1	0
PFN2	ENST00000239940	merfish	0	0	1	0	0	1	0	0	0	0	0	0	0	0	0	0	0	0	1	0	0	0	1	0	0	0	0	0	0	0
TSHZ3	ENST00000240587	merfish	0	0	0	0	0	0	0	0	0	0	0	0	0	1	0	1	0	0	0	0	0	0	0	0	0	1	0	1	0	0
CXCR4	ENST00000241393	merfish	0	0	1	0	0	0	0	0	0	0	1	0	0	0	0	1	0	0	0	0	0	0	0	0	0	0	0	1	0	0
NPY	ENST00000242152	merfish	0	0	0	0	0	0	0	1	0	0	1	0	0	0	0	0	0	0	0	0	0	0	0	0	1	0	1	0	0	0
INHBA	ENST00000242208	merfish	0	0	0	0	0	0	1	0	0	0	0	0	0	1	0	0	0	0	1	0	0	0	0	0	0	0	0	0	0	1
EGR2	ENST00000242480	merfish	1	0	0	0	0	0	1	0	0	0	0	0	0	0	0	1	0	0	0	0	0	1	0	0	0	0	0	0	0	0
NEUROD4	ENST00000242994	merfish	0	0	0	0	0	0	0	0	0	0	0	0	0	1	0	0	0	1	1	0	0	1	0	0	0	0	0	0	0	0
ACVR1C	ENST00000243349	merfish	1	0	0	0	0	0	0	0	0	0	1	0	0	0	0	1	0	0	1	0	0	0	0	0	0	0	0	0	0	0
NRN1	ENST00000244766	merfish	0	0	0	0	0	0	0	1	0	1	0	0	1	0	0	0	1	0	0	0	0	0	0	0	0	0	0	0	0	0
SOX9	ENST00000245479	merfish	0	0	0	0	0	0	0	0	0	0	0	0	0	0	1	0	0	1	0	0	0	0	0	0	1	0	0	0	1	0
LAMP5	ENST00000246070	merfish	1	0	0	0	0	0	0	1	0	0	0	0	0	0	1	0	0	0	0	0	0	0	0	0	0	0	0	1	0	0
NR1D1	ENST00000246672	merfish	0	0	0	0	0	0	0	0	0	0	0	0	0	0	0	0	0	0	0	0	0	1	1	0	0	1	1	0	0	0
HSPB1	ENST00000248553	merfish	0	0	0	0	1	1	0	0	0	0	0	0	0	0	0	0	0	0	0	0	0	0	0	0	0	0	1	1	0	0
CDO1	ENST00000250535	merfish	0	1	0	0	0	1	0	1	0	0	0	1	0	0	0	0	0	0	0	0	0	0	0	0	0	0	0	0	0	0
SAMD4A	ENST00000251091	merfish	0	0	0	0	0	0	0	0	0	0	0	0	1	1	0	0	0	0	1	1	0	0	0	0	0	0	0	0	0	0
IGSF21	ENST00000251296	merfish	0	0	0	0	0	0	0	0	0	1	1	0	1	0	0	0	0	1	0	0	0	0	0	0	0	0	0	0	0	0
MAST1	ENST00000251472	merfish	0	0	0	1	0	0	0	0	0	0	0	1	1	0	0	0	0	0	0	0	0	1	0	0	0	0	0	0	0	0
ARFGEF3	ENST00000251691	merfish	0	0	0	0	0	0	1	0	0	0	0	0	0	0	0	0	0	1	0	1	0	0	0	0	0	1	0	0	0	0
APOE	ENST00000252486	merfish	0	0	0	0	1	0	0	0	0	0	0	0	0	0	1	0	0	0	0	0	1	0	0	0	0	0	1	0	0	0
GFAP	ENST00000253408	merfish	0	0	0	0	0	0	1	0	1	0	0	0	0	0	0	0	0	0	0	0	0	1	0	1	0	0	0	0	0	0
HIGD1B	ENST00000253410	merfish	0	0	0	1	0	0	0	0	0	0	1	0	0	0	0	0	1	0	0	0	0	0	0	0	0	0	0	1	0	0
PPP1R1B	ENST00000254079	merfish	0	0	0	1	0	1	0	0	0	0	0	0	0	0	0	0	0	0	1	0	1	0	0	0	0	0	0	0	0	0
SNAP25	ENST00000254976	merfish	0	1	0	1	0	0	0	0	0	0	0	0	0	0	0	0	0	0	0	1	0	1	0	0	0	0	0	0	0	0
SYT4	ENST00000255224	merfish	0	0	0	0	0	0	1	0	1	0	0	0	0	0	0	0	0	0	1	0	1	0	0	0	0	0	0	0	0	0
CHRM3	ENST00000255380	merfish	0	0	0	0	1	0	0	0	0	0	0	0	1	0	0	0	0	0	0	0	0	0	1	0	0	0	1	0	0	0
LGR6	ENST00000255432	merfish	0	0	0	1	1	0	0	0	0	0	0	0	0	1	1	0	0	0	0	0	0	0	0	0	0	0	0	0	0	0
PCDH19	ENST00000255531	merfish	0	0	0	0	1	0	0	1	0	0	0	0	0	0	0	0	1	0	0	0	0	0	0	0	0	0	0	0	0	1
MICAL2	ENST00000256194	merfish	0	0	0	0	0	0	0	0	0	0	0	0	0	0	0	0	0	0	1	1	0	0	0	0	1	1	0	0	0	0
NOTCH2	ENST00000256646	merfish	0	0	0	1	0	0	0	0	0	0	0	0	0	0	1	0	0	0	0	0	0	1	0	0	0	1	0	0	0	0
GRP	ENST00000256857	merfish	1	0	0	0	0	1	1	0	0	0	0	1	0	0	0	0	0	0	0	0	0	0	0	0	0	0	0	0	0	0
PDGFRA	ENST00000257290	merfish	0	0	0	1	0	0	0	0	0	0	0	0	0	0	0	0	0	1	0	0	0	1	0	0	1	0	0	0	0	0
NREP	ENST00000257435	merfish	0	1	0	0	1	0	0	0	0	0	0	0	0	0	0	0	0	0	0	0	0	0	0	0	0	0	0	1	0	1
KMT2E	ENST00000257745	merfish	0	0	0	0	0	0	0	1	0	0	0	1	0	0	0	0	0	0	0	1	0	0	0	1	0	0	0	0	0	0
GPNMB	ENST00000258733	merfish	0	0	0	0	1	1	0	0	0	0	0	0	0	0	0	0	0	0	0	0	0	0	1	1	0	0	0	0	0	0
ACSBG1	ENST00000258873	merfish	1	0	1	0	0	0	0	0	0	0	0	0	1	0	1	0	0	0	0	0	0	0	0	0	0	0	0	0	0	0
BRIP1	ENST00000259008	merfish	1	0	0	0	0	0	0	0	0	0	0	0	1	0	0	0	0	0	1	0	0	0	0	0	0	0	0	0	0	1
TMOD1	ENST00000259365	merfish	0	0	0	0	0	0	0	0	0	0	0	0	0	0	0	1	0	1	0	1	0	0	1	0	0	0	0	0	0	0
ARHGAP29	ENST00000260526	merfish	0	0	0	0	0	0	0	0	0	0	0	0	0	1	0	0	1	0	0	0	0	1	0	1	0	0	0	0	0	0
SIX3	ENST00000260653	merfish	0	1	0	1	0	0	0	0	0	0	0	0	0	0	0	0	0	0	1	0	0	0	1	0	0	0	0	0	0	0
CCND2	ENST00000261254	merfish	1	0	0	0	0	1	0	0	0	0	0	0	0	0	0	0	0	0	0	0	0	1	1	0	0	0	0	0	0	0
NUAK1	ENST00000261402	merfish	0	0	0	0	0	0	1	0	0	0	1	0	0	0	0	0	0	0	0	0	0	0	0	0	0	1	0	1	0	0
PROX1	ENST00000261454	merfish	0	0	1	1	0	0	0	0	0	0	0	0	0	0	0	0	0	0	0	0	0	0	0	0	1	1	0	0	0	0
EPB41L4A	ENST00000261486	merfish	0	0	0	0	0	0	0	0	0	0	1	0	1	0	0	0	0	0	0	0	1	0	0	0	0	0	0	1	0	0
POMT2	ENST00000261534	merfish	0	0	0	0	0	1	0	0	0	0	0	1	0	0	0	0	0	0	0	0	1	0	0	0	0	0	1	0	0	0
CUX2	ENST00000261726	merfish	0	0	0	0	0	0	0	0	0	0	0	0	0	0	0	0	0	0	0	1	1	0	0	0	0	1	1	0	0	0
LHX5	ENST00000261731	merfish	0	0	0	0	0	0	0	0	1	0	0	1	0	0	0	0	0	0	1	0	0	0	1	0	0	0	0	0	0	0
CHRNB4	ENST00000261751	merfish	1	0	0	0	0	1	0	0	0	0	0	0	0	0	0	0	0	0	0	0	0	0	0	0	0	0	0	1	1	0
AP4E1	ENST00000261842	merfish	0	0	0	0	0	0	0	0	0	0	0	0	0	0	0	0	0	0	0	1	1	0	0	0	0	0	0	1	1	0
EML1	ENST00000262233	merfish	0	0	0	0	0	0	0	0	0	0	1	0	0	1	0	0	0	0	0	0	1	0	0	0	0	0	0	0	1	0
MOB3B	ENST00000262244	merfish	0	0	0	0	0	0	0	0	0	0	0	0	0	1	0	0	0	1	0	0	1	0	1	0	0	0	0	0	0	0
WLS	ENST00000262348	merfish	1	0	0	0	0	0	0	1	0	0	0	0	1	0	0	0	0	0	0	0	0	0	0	1	0	0	0	0	0	0
FBN2	ENST00000262464	merfish	0	0	1	0	0	0	0	0	0	0	0	0	0	0	0	0	1	0	0	1	0	0	0	0	0	0	0	1	0	0
SRCAP	ENST00000262518	merfish	1	0	0	1	0	0	0	0	0	0	0	0	0	0	0	0	0	0	0	0	1	0	1	0	0	0	0	0	0	0
PCSK2	ENST00000262545	merfish	0	0	0	0	0	0	0	0	0	0	0	0	0	0	0	0	0	0	1	0	1	0	0	0	0	1	0	0	1	0
ANOS1	ENST00000262648	merfish	0	0	0	0	0	0	0	0	0	0	0	0	0	0	1	1	0	0	0	0	0	0	0	0	1	1	0	0	0	0
CDH20	ENST00000262717	merfish	0	1	0	0	0	1	0	0	0	0	0	0	0	1	0	0	0	1	0	0	0	0	0	0	0	0	0	0	0	0
CELSR1	ENST00000262738	merfish	0	0	0	0	1	0	0	0	0	1	0	0	0	0	1	0	0	0	1	0	0	0	0	0	0	0	0	0	0	0
SIPA1L2	ENST00000262861	merfish	0	0	0	0	1	0	0	0	0	0	0	0	1	0	0	0	0	0	0	0	0	1	0	0	0	0	0	0	0	1
GAB1	ENST00000262995	merfish	0	0	0	1	0	1	0	0	0	0	0	0	0	1	0	0	1	0	0	0	0	0	0	0	0	0	0	0	0	0
SLC17A6	ENST00000263160	merfish	0	0	0	0	1	0	0	0	0	0	0	0	0	0	0	0	0	1	0	0	1	0	0	0	0	0	0	1	0	0
TANC1	ENST00000263635	merfish	0	0	1	0	0	0	0	0	1	0	0	0	0	0	0	0	0	1	0	0	0	0	0	1	0	0	0	0	0	0
KAT2B	ENST00000263754	merfish	0	0	0	0	0	0	0	0	0	0	0	0	1	0	0	0	1	0	0	0	1	0	0	1	0	0	0	0	0	0
AKT3	ENST00000263826	merfish	0	1	0	1	0	0	0	0	0	0	0	0	0	0	1	0	0	1	0	0	0	0	0	0	0	0	0	0	0	0
RND3	ENST00000263895	merfish	0	0	0	1	0	0	1	0	0	0	0	0	0	0	0	0	1	0	0	0	0	0	0	0	0	1	0	0	0	0
KDR	ENST00000263923	merfish	0	0	0	1	0	0	0	0	0	0	0	0	0	1	0	0	0	0	0	0	0	0	1	0	1	0	0	0	0	0
PIK3CA	ENST00000263967	merfish	0	0	0	0	0	0	0	0	0	0	0	0	0	0	1	0	1	0	0	1	0	0	0	1	0	0	0	0	0	0
RAB3GAP1	ENST00000264158	merfish	0	0	0	1	0	0	0	0	0	0	1	0	0	0	1	0	0	0	0	0	1	0	0	0	0	0	0	0	0	0
NDST4	ENST00000264363	merfish	1	0	0	1	0	0	0	0	0	0	0	0	0	0	0	0	0	0	0	1	0	0	0	1	0	0	0	0	0	0
RASGRF2	ENST00000265080	merfish	0	0	0	0	0	1	0	0	1	0	0	0	0	0	0	0	0	0	0	0	0	1	0	0	0	0	1	0	0	0
SLC1A3	ENST00000265113	merfish	0	0	0	0	1	0	0	0	0	0	0	0	1	0	0	0	0	0	0	0	0	0	0	1	0	0	0	1	0	0
WHRN	ENST00000265134	merfish	0	0	0	0	1	0	0	1	0	0	0	0	0	0	0	1	0	0	0	0	1	0	0	0	0	0	0	0	0	0
COBL	ENST00000265136	merfish	0	0	0	0	1	0	0	0	0	1	0	0	0	0	0	0	0	1	0	0	0	0	0	1	0	0	0	0	0	0
SLF1	ENST00000265140	merfish	1	1	0	0	0	0	0	0	0	0	0	0	0	0	0	0	0	0	0	0	0	0	0	0	1	1	0	0	0	0
PIP5K1B	ENST00000265382	merfish	0	0	0	1	0	0	0	0	0	0	0	1	0	0	0	0	0	0	0	1	0	0	0	0	0	0	1	0	0	0
CALB1	ENST00000265431	merfish	0	1	0	0	0	0	1	0	0	0	0	0	0	0	0	0	1	0	0	0	0	0	0	0	0	0	1	0	0	0
GAL	ENST00000265643	merfish	0	1	0	0	0	1	0	0	0	0	0	0	0	0	0	0	0	0	0	0	1	0	1	0	0	0	0	0	0	0
CDK6	ENST00000265734	merfish	0	0	0	0	0	0	0	1	0	0	0	0	0	0	0	0	0	1	0	0	0	0	0	1	0	0	0	0	1	0
RUNX1T1	ENST00000265814	merfish	0	0	1	0	0	1	0	0	0	0	0	0	0	0	0	0	0	0	0	1	0	1	0	0	0	0	0	0	0	0
ELMOD1	ENST00000265840	merfish	0	0	0	0	0	1	0	0	0	0	0	0	1	0	0	0	0	0	0	0	0	0	1	0	0	1	0	0	0	0
BRINP1	ENST00000265922	merfish	1	0	0	0	0	0	0	0	0	0	0	0	0	0	0	0	1	0	0	1	0	0	0	0	1	0	0	0	0	0
SLCO1C1	ENST00000266509	merfish	0	0	0	0	0	0	1	0	0	0	0	1	0	0	0	0	0	0	1	0	0	0	0	1	0	0	0	0	0	0
BEST3	ENST00000266661	merfish	0	0	0	0	0	0	0	0	1	1	0	0	0	0	0	0	1	1	0	0	0	0	0	0	0	0	0	0	0	0
TMTC3	ENST00000266712	merfish	0	0	0	0	0	0	0	1	0	1	0	0	0	0	0	0	0	0	0	0	1	0	0	1	0	0	0	0	0	0
ARMH4	ENST00000267485	merfish	1	1	0	0	0	0	0	0	0	0	0	0	0	0	0	0	0	0	0	0	1	1	0	0	0	0	0	0	0	0
TTYH2	ENST00000269346	merfish	0	0	1	1	0	0	0	0	0	0	0	0	0	0	0	0	0	0	0	0	1	1	0	0	0	0	0	0	0	0
PRDM16	ENST00000270722	merfish	0	0	0	0	0	0	0	0	1	0	0	0	0	0	0	1	0	0	0	0	0	1	0	0	0	0	0	0	0	1
SH3BGRL3	ENST00000270792	merfish	0	0	0	0	0	0	0	0	0	0	0	1	1	0	0	0	0	0	0	0	0	0	1	0	0	0	0	0	1	0
KCNN3	ENST00000271915	merfish	0	0	0	0	0	0	0	0	0	0	0	0	0	1	1	0	0	0	1	0	0	0	0	1	0	0	0	0	0	0
ARF1	ENST00000272102	merfish	0	0	0	0	1	0	0	0	1	0	0	0	0	0	0	0	1	0	0	0	0	0	0	0	1	0	0	0	0	0
NXPH2	ENST00000272641	merfish	0	0	0	0	0	0	0	1	0	0	0	1	0	0	0	0	0	0	1	0	0	1	0	0	0	0	0	0	0	0
PTH2R	ENST00000272847	merfish	0	0	0	0	0	0	1	0	0	0	0	0	0	0	1	0	0	0	0	0	0	0	1	0	0	0	0	0	0	1
BOC	ENST00000273395	merfish	0	0	1	0	0	0	0	0	1	0	0	0	0	1	0	0	0	0	0	0	1	0	0	0	0	0	0	0	0	0
SLC10A4	ENST00000273861	merfish	0	0	0	0	0	0	0	0	1	1	0	0	0	0	0	0	0	0	1	1	0	0	0	0	0	0	0	0	0	0
SFRP2	ENST00000274063	merfish	0	0	0	0	1	0	0	0	1	0	0	0	1	0	0	0	0	0	0	0	1	0	0	0	0	0	0	0	0	0
GLRA3	ENST00000274093	merfish	1	0	0	0	0	0	0	0	0	1	0	0	0	0	0	0	0	0	0	0	0	1	0	0	0	0	0	0	0	1
MMS22L	ENST00000275053	merfish	0	1	0	0	0	0	0	0	0	0	0	1	0	0	0	0	1	0	0	0	0	0	0	0	0	0	0	1	0	0
TIAM2	ENST00000275246	merfish	1	0	0	0	0	0	0	0	0	0	0	0	0	0	0	0	0	1	0	0	0	0	0	1	1	0	0	0	0	0
EGFR	ENST00000275493	merfish	0	0	0	0	1	0	1	0	0	0	0	0	1	0	0	0	0	0	0	1	0	0	0	0	0	0	0	0	0	0
DLC1	ENST00000276297	merfish	0	0	1	0	0	0	1	0	0	0	0	0	0	0	0	0	0	0	0	0	0	0	0	1	0	0	1	0	0	0
ST18	ENST00000276480	merfish	0	0	0	0	0	0	0	1	1	0	0	0	0	0	0	1	1	0	0	0	0	0	0	0	0	0	0	0	0	0
RGS20	ENST00000276500	merfish	0	0	0	1	0	0	0	0	0	1	0	0	0	0	0	0	1	0	0	0	0	0	1	0	0	0	0	0	0	0
USP6NL	ENST00000277575	merfish	0	0	0	0	0	1	0	1	0	0	0	0	0	0	0	0	1	0	0	0	1	0	0	0	0	0	0	0	0	0
PLCB4	ENST00000278655	merfish	0	0	0	0	0	0	0	0	0	0	0	0	0	0	0	0	0	0	0	0	1	1	0	0	1	1	0	0	0	0
FEZ1	ENST00000278919	merfish	0	0	0	0	1	0	1	0	0	0	0	0	0	1	0	0	0	0	0	0	0	0	0	0	0	0	1	0	0	0
ADRA2A	ENST00000280155	merfish	0	0	0	0	0	0	0	0	0	0	1	0	0	0	0	0	1	0	0	1	0	0	0	0	0	1	0	0	0	0
CRIM1	ENST00000280527	merfish	0	0	0	0	0	0	0	0	0	0	1	1	0	0	0	0	0	0	0	0	1	1	0	0	0	0	0	0	0	0
KHDRBS2	ENST00000281156	merfish	0	0	0	0	1	0	0	1	0	0	0	0	0	0	0	0	0	0	0	0	0	0	0	1	0	0	1	0	0	0
ZNF385D	ENST00000281523	merfish	1	0	0	0	0	0	0	0	0	0	0	0	0	0	0	0	0	1	0	0	1	0	0	0	0	0	1	0	0	0
MGAT5	ENST00000281923	merfish	0	0	0	0	0	0	0	0	0	0	0	0	1	0	0	0	0	1	0	0	0	0	0	0	1	0	0	0	0	1
TMEM163	ENST00000281924	merfish	0	0	1	0	0	1	0	0	0	0	0	0	0	0	0	0	0	0	0	0	1	0	0	1	0	0	0	0	0	0
TCF7L1	ENST00000282111	merfish	0	0	0	1	1	0	0	0	0	0	0	0	0	0	0	0	0	0	0	0	0	0	0	0	1	0	0	0	0	1
SPOCK1	ENST00000282223	merfish	1	1	0	0	0	0	0	0	1	1	0	0	0	0	0	0	0	0	0	0	0	0	0	0	0	0	0	0	0	0
PLEKHH2	ENST00000282406	merfish	0	0	0	0	0	0	0	0	1	0	0	0	1	0	0	0	0	0	0	0	0	0	1	0	1	0	0	0	0	0
YAP1	ENST00000282441	merfish	0	0	0	0	0	0	0	0	0	1	0	0	0	0	0	1	0	0	1	0	0	0	0	0	0	0	0	0	0	1
SPARCL1	ENST00000282470	merfish	0	0	0	0	0	0	0	0	0	0	0	0	0	0	0	0	0	0	1	0	0	1	0	0	0	1	0	0	0	1
STK32B	ENST00000282908	merfish	0	0	0	0	0	0	0	0	1	0	0	0	1	0	0	0	0	0	0	0	0	0	0	1	0	0	1	0	0	0
SCN3A	ENST00000283254	merfish	0	0	1	0	0	0	0	0	0	1	0	0	1	0	0	0	0	0	0	0	0	0	0	0	0	0	0	1	0	0
FEZF2	ENST00000283268	merfish	0	1	0	0	0	0	0	0	0	0	0	0	0	0	0	0	1	0	0	0	0	0	0	1	0	0	0	0	0	1
DDAH1	ENST00000284031	merfish	0	0	0	0	0	0	0	0	0	0	0	0	0	0	0	0	0	0	0	0	0	0	0	0	1	0	1	0	1	1
ADAMTS5	ENST00000284987	merfish	0	0	0	0	1	0	0	0	0	0	0	0	0	0	1	0	0	0	0	1	0	0	0	0	1	0	0	0	0	0
GRAMD2B	ENST00000285689	merfish	0	0	0	1	0	0	1	0	0	0	0	0	1	0	0	0	0	0	0	0	0	0	1	0	0	0	0	0	0	0
DEPTOR	ENST00000286234	merfish	0	0	0	0	1	0	0	0	1	0	0	0	0	0	1	0	0	0	0	0	0	0	0	0	0	0	0	1	0	0
ADAMTSL3	ENST00000286744	merfish	0	0	0	0	0	0	0	0	0	1	0	0	0	0	1	0	0	0	0	0	0	1	0	0	1	0	0	0	0	0
SST	ENST00000287641	merfish	0	0	0	0	0	0	0	1	1	0	0	0	0	1	1	0	0	0	0	0	0	0	0	0	0	0	0	0	0	0
SLC6A1	ENST00000287766	merfish	0	0	0	0	0	1	0	0	0	0	0	1	0	0	1	0	0	0	0	1	0	0	0	0	0	0	0	0	0	0
PREX2	ENST00000288368	merfish	0	0	0	0	0	0	0	0	0	0	0	0	0	0	0	0	0	0	1	0	0	0	0	1	0	1	1	0	0	0
RSPH1	ENST00000291536	merfish	0	0	0	1	0	0	0	1	0	0	0	0	0	0	0	1	0	0	0	0	0	0	0	0	0	0	1	0	0	0
S100B	ENST00000291700	merfish	0	1	0	0	0	0	0	0	1	0	0	0	1	0	0	0	0	0	1	0	0	0	0	0	0	0	0	0	0	0
CUX1	ENST00000292538	merfish	0	0	0	0	0	0	0	1	0	0	0	0	0	1	0	0	0	0	0	0	1	0	0	0	0	0	1	0	0	0
RFTN2	ENST00000295049	merfish	1	0	0	1	0	0	0	0	0	0	0	0	0	0	1	0	1	0	0	0	0	0	0	0	0	0	0	0	0	0
KCNF1	ENST00000295082	merfish	0	0	0	1	0	0	0	0	1	0	0	0	0	0	1	0	0	0	0	0	0	0	0	0	1	0	0	0	0	0
NEUROD1	ENST00000295108	merfish	0	0	0	0	0	0	0	0	0	0	0	0	1	0	0	0	0	1	0	1	1	0	0	0	0	0	0	0	0	0
VSNL1	ENST00000295156	merfish	0	0	0	0	0	0	0	0	0	0	0	0	0	1	1	0	0	0	0	1	1	0	0	0	0	0	0	0	0	0
GABRG1	ENST00000295452	merfish	0	1	0	0	0	0	0	0	0	0	1	0	0	0	0	0	0	0	0	1	0	0	0	0	1	0	0	0	0	0
IGFBP7	ENST00000295666	merfish	0	0	0	0	0	1	0	1	0	0	0	0	0	0	0	0	0	1	0	0	0	0	0	0	0	0	0	1	0	0
EOMES	ENST00000295743	merfish	0	0	0	0	0	1	0	1	0	0	0	0	0	1	0	0	0	0	0	0	0	0	0	0	1	0	0	0	0	0
TGFBR2	ENST00000295754	merfish	0	0	0	0	0	1	1	0	0	0	0	0	1	0	0	0	0	0	0	0	0	0	0	0	0	0	0	0	0	1
WDFY3	ENST00000295888	merfish	0	0	1	0	0	1	0	0	0	0	0	0	0	1	0	1	0	0	0	0	0	0	0	0	0	0	0	0	0	0
SHROOM3	ENST00000296043	merfish	0	0	1	0	0	0	0	0	0	0	0	0	1	0	0	0	0	0	0	0	0	0	0	1	0	0	0	0	1	0
ITGB5	ENST00000296181	merfish	0	0	0	0	0	0	0	0	0	0	0	0	0	0	0	0	0	0	1	0	0	0	0	1	1	0	0	0	0	1
PRSS12	ENST00000296498	merfish	0	0	0	0	0	1	0	0	0	0	0	0	0	0	0	0	1	0	0	0	0	0	0	1	0	0	0	1	0	0
SCRG1	ENST00000296506	merfish	0	1	1	0	0	0	0	0	0	0	0	0	0	0	0	0	0	0	0	0	0	0	0	0	1	0	0	0	0	1
GUCY1A1	ENST00000296518	merfish	0	0	0	0	0	1	0	1	0	0	0	0	0	0	1	0	0	0	0	0	0	0	0	1	0	0	0	0	0	0
HHIP	ENST00000296575	merfish	0	0	0	0	0	1	0	0	0	1	0	0	0	0	0	0	0	1	0	0	0	0	0	0	0	0	0	0	1	0
ITGA2	ENST00000296585	merfish	0	0	1	0	0	0	0	1	0	0	0	0	0	0	0	0	0	0	0	0	0	0	0	1	0	0	0	0	0	1
TMEM161B	ENST00000296595	merfish	0	0	0	0	0	0	0	0	0	0	0	0	1	1	0	0	0	0	0	0	1	1	0	0	0	0	0	0	0	0
RANBP3L	ENST00000296604	merfish	0	0	1	0	0	0	0	0	0	1	0	0	0	0	0	0	0	0	1	0	0	0	0	0	0	0	1	0	0	0
NEUROD6	ENST00000297142	merfish	1	0	0	0	0	0	0	0	0	0	0	1	0	0	0	0	0	0	0	0	0	1	0	0	0	0	0	1	0	0
BMPER	ENST00000297161	merfish	0	0	0	0	0	0	0	0	0	0	1	0	0	0	0	0	1	0	0	0	0	0	1	0	1	0	0	0	0	0
TSHR	ENST00000298171	merfish	0	0	1	0	1	0	0	0	0	0	0	0	0	0	1	0	1	0	0	0	0	0	0	0	0	0	0	0	0	0
STOX1	ENST00000298596	merfish	0	0	0	0	0	0	1	0	0	0	1	0	0	1	0	1	0	0	0	0	0	0	0	0	0	0	0	0	0	0
SCN3B	ENST00000299333	merfish	0	0	0	0	0	0	1	0	0	1	0	0	0	0	0	0	0	0	0	0	0	0	0	0	1	0	0	1	0	0
CRABP1	ENST00000299529	merfish	0	0	0	0	0	0	0	0	0	0	0	0	0	0	0	1	0	1	0	0	0	0	0	0	0	0	0	1	0	1
NAB2	ENST00000300131	merfish	0	0	0	0	0	0	1	1	0	0	0	0	0	0	0	0	0	0	0	0	0	0	0	0	0	0	1	1	0	0
GPRC5B	ENST00000300571	merfish	0	0	1	0	1	0	1	0	0	1	0	0	0	0	0	0	0	0	0	0	0	0	0	0	0	0	0	0	0	0
B3GNT2	ENST00000301998	merfish	0	0	0	1	0	0	0	0	0	1	0	0	0	0	0	0	0	0	0	0	0	1	0	0	0	0	0	0	1	0
NHLH1	ENST00000302101	merfish	0	0	0	0	0	0	0	0	1	0	0	1	0	0	0	0	0	0	0	0	0	0	0	0	0	1	0	1	0	0
MN1	ENST00000302326	merfish	0	0	1	0	0	0	0	0	0	0	0	0	0	0	0	1	0	0	0	0	0	0	1	0	0	0	1	0	0	0
VAT1L	ENST00000302536	merfish	0	1	0	0	0	0	0	0	0	1	0	0	0	0	0	0	0	0	0	0	1	0	0	0	0	0	0	1	0	0
MYRIP	ENST00000302541	merfish	0	0	0	0	1	0	0	0	1	0	0	0	0	0	0	0	0	0	1	0	0	0	0	0	0	0	0	0	0	1
NEUROD2	ENST00000302584	merfish	0	0	0	0	0	0	0	0	1	0	0	1	0	0	0	0	0	0	0	1	0	1	0	0	0	0	0	0	0	0
CALB2	ENST00000302628	merfish	0	0	0	0	0	0	1	0	0	1	0	0	0	0	0	0	0	0	0	1	0	0	0	1	0	0	0	0	0	0
P2RY12	ENST00000302632	merfish	0	0	0	0	0	0	0	0	0	1	1	0	0	0	0	0	0	0	0	0	0	1	1	0	0	0	0	0	0	0
TRH	ENST00000302649	merfish	0	1	0	0	0	0	0	1	0	0	0	0	0	0	0	1	0	0	0	0	0	0	0	0	1	0	0	0	0	0
DONSON	ENST00000303071	merfish	0	1	0	0	0	0	0	1	0	0	0	0	0	0	1	0	0	0	0	0	1	0	0	0	0	0	0	0	0	0
DISP3	ENST00000304391	merfish	0	0	1	0	0	0	0	0	0	0	0	1	0	0	0	1	0	0	0	0	0	0	0	0	0	0	0	0	1	0
COL3A1	ENST00000304636	merfish	0	0	0	0	0	0	0	0	0	0	0	0	0	0	0	0	0	0	0	1	1	0	0	0	1	0	0	0	0	1
LRATD2	ENST00000304916	merfish	0	0	0	0	0	0	0	0	0	0	0	0	1	0	0	0	1	0	0	0	0	0	0	0	0	0	1	0	0	1
CHSY3	ENST00000305031	merfish	0	0	0	0	0	0	0	0	0	0	1	1	1	1	0	0	0	0	0	0	0	0	0	0	0	0	0	0	0	0
SCG2	ENST00000305409	merfish	0	0	0	0	0	0	1	0	1	0	0	0	1	0	1	0	0	0	0	0	0	0	0	0	0	0	0	0	0	0
SLN	ENST00000305991	merfish	0	0	0	0	0	1	0	0	0	0	1	0	0	1	0	0	0	0	0	0	0	0	1	0	0	0	0	0	0	0
SOX14	ENST00000306087	merfish	0	0	0	0	0	1	0	1	0	0	0	0	0	0	0	0	0	0	0	0	0	1	0	0	0	0	0	0	1	0
ALCAM	ENST00000306107	merfish	0	0	0	0	0	0	0	1	0	0	0	1	0	0	0	0	0	0	0	0	1	0	1	0	0	0	0	0	0	0
GBX2	ENST00000306318	merfish	0	0	0	0	1	1	1	1	0	0	0	0	0	0	0	0	0	0	0	0	0	0	0	0	0	0	0	0	0	0
ETV5	ENST00000306376	merfish	0	0	0	0	1	0	0	0	0	0	0	0	0	0	0	0	0	1	1	0	0	0	0	0	0	0	0	0	1	0
HAS3	ENST00000306560	merfish	0	1	0	0	0	0	0	0	0	0	1	0	0	0	0	0	1	0	0	0	1	0	0	0	0	0	0	0	0	0
NPTX1	ENST00000306773	merfish	0	1	0	0	0	0	1	0	0	0	0	0	0	1	0	0	0	0	0	0	0	0	1	0	0	0	0	0	0	0
NEGR1	ENST00000306821	merfish	0	0	0	0	0	0	0	1	0	0	0	0	1	0	0	0	0	0	0	0	0	1	0	0	1	0	0	0	0	0
FOXP4	ENST00000307972	merfish	0	0	0	0	0	0	0	0	0	1	0	0	0	0	0	0	1	0	0	0	1	0	0	0	0	0	1	0	0	0
CRTAC1	ENST00000309155	merfish	0	0	0	0	0	1	0	0	0	0	0	0	0	0	0	0	0	1	0	0	0	0	1	0	1	0	0	0	0	0
P2RY14	ENST00000309170	merfish	0	0	0	0	0	1	0	0	0	0	0	0	1	0	0	0	0	0	0	0	1	0	0	0	0	0	0	0	1	0
NWD2	ENST00000309447	merfish	0	1	0	0	0	0	0	0	0	0	0	0	1	0	0	0	0	0	0	1	0	0	0	0	0	0	0	0	0	1
INSM1	ENST00000310227	merfish	0	1	0	0	0	0	0	0	0	1	0	0	0	0	0	0	0	0	0	0	0	0	0	1	1	0	0	0	0	0
DPY19L1	ENST00000310974	merfish	0	0	0	0	0	0	0	0	0	0	0	0	0	0	0	0	0	0	0	0	0	0	1	1	1	1	0	0	0	0
FGFBP3	ENST00000311575	merfish	0	0	0	0	1	0	1	0	0	0	0	0	0	0	0	0	0	0	0	0	1	0	0	0	1	0	0	0	0	0
MSL3	ENST00000312196	merfish	0	0	0	1	0	0	1	0	0	0	0	0	0	0	0	0	0	0	0	1	0	0	0	0	1	0	0	0	0	0
FOXG1	ENST00000313071	merfish	0	0	0	0	0	0	0	0	0	0	0	0	0	0	0	0	1	1	0	0	0	0	1	1	0	0	0	0	0	0
NEUROG2	ENST00000313341	merfish	1	0	0	0	0	0	0	0	0	0	0	1	0	0	0	1	0	0	0	0	0	0	1	0	0	0	0	0	0	0
EBF1	ENST00000313708	merfish	0	0	0	0	0	0	0	0	0	1	0	1	0	0	0	0	0	0	0	0	0	0	0	0	1	0	1	0	0	0
RGS5	ENST00000313961	merfish	0	1	0	0	0	0	0	0	0	0	0	0	0	0	0	0	1	0	1	0	0	0	0	0	1	0	0	0	0	0
NEUROG1	ENST00000314744	merfish	0	0	0	0	0	0	0	0	0	0	0	0	0	1	0	0	1	0	0	0	0	0	0	0	0	1	0	0	1	0
PENK	ENST00000314922	merfish	0	0	0	0	0	0	1	0	0	0	0	0	0	1	0	0	0	0	0	0	0	0	0	1	0	1	0	0	0	0
KIF26A	ENST00000315264	merfish	0	1	0	0	0	0	0	0	0	0	0	0	0	0	0	1	0	0	0	0	0	0	1	0	0	0	0	0	0	1
TCIM	ENST00000315792	merfish	0	0	0	0	1	0	0	0	1	0	0	0	0	0	0	1	0	0	0	0	0	0	0	0	0	0	1	0	0	0
METAP1D	ENST00000315796	merfish	0	0	0	0	0	1	1	0	0	0	0	0	0	0	0	0	1	0	0	0	0	0	1	0	0	0	0	0	0	0
SOX6	ENST00000316399	merfish	1	0	0	0	0	1	0	0	0	0	0	0	0	1	1	0	0	0	0	0	0	0	0	0	0	0	0	0	0	0
FAM89B	ENST00000316409	merfish	1	0	0	1	0	0	0	0	0	0	0	0	0	1	0	0	0	1	0	0	0	0	0	0	0	0	0	0	0	0
SLC9A9	ENST00000316549	merfish	0	0	0	1	0	0	1	0	0	0	0	0	0	0	1	0	0	0	0	0	0	0	0	1	0	0	0	0	0	0
RHOJ	ENST00000316754	merfish	0	0	0	0	0	1	0	0	0	0	1	0	0	0	1	0	0	0	0	0	0	0	0	0	1	0	0	0	0	0
SOBP	ENST00000317357	merfish	0	0	0	0	0	0	1	0	0	0	0	1	1	0	0	0	0	1	0	0	0	0	0	0	0	0	0	0	0	0
NTRK3	ENST00000317501	merfish	0	0	1	0	0	0	0	0	1	0	0	0	0	0	1	0	0	0	0	0	0	0	1	0	0	0	0	0	0	0
FKRP	ENST00000318584	merfish	0	0	0	0	1	0	0	0	0	0	0	1	0	0	0	1	0	0	0	0	0	0	0	1	0	0	0	0	0	0
TAC1	ENST00000319273	merfish	0	0	0	0	0	1	0	0	0	1	0	0	1	0	0	0	0	0	0	0	0	1	0	0	0	0	0	0	0	0
ZDHHC22	ENST00000319374	merfish	0	0	0	1	0	1	0	0	0	0	0	0	0	0	0	0	0	0	0	0	0	0	0	0	0	0	0	1	0	1
ARL4D	ENST00000320033	merfish	0	0	0	0	0	0	1	1	0	1	0	1	0	0	0	0	0	0	0	0	0	0	0	0	0	0	0	0	0	0
NHLH2	ENST00000320238	merfish	0	0	1	0	0	0	0	1	0	0	0	0	0	0	0	0	0	0	0	0	1	0	0	0	0	0	0	1	0	0
KIF1A	ENST00000320389	merfish	0	0	1	0	1	0	0	0	0	0	0	0	0	0	0	0	0	0	0	0	0	0	0	0	0	1	0	0	0	1
BLOC1S4	ENST00000320776	merfish	0	0	0	1	0	0	1	0	0	0	0	0	0	0	0	0	0	1	0	0	0	0	0	0	0	0	0	1	0	0
ZEB1	ENST00000320985	merfish	0	1	0	0	0	0	0	0	1	0	0	0	0	0	0	0	1	0	0	0	0	0	0	0	0	0	0	0	1	0
TMTC2	ENST00000321196	merfish	0	0	0	1	0	0	0	0	0	0	1	0	1	0	0	0	0	0	0	0	0	0	0	0	1	0	0	0	0	0
PRKCB	ENST00000321728	merfish	1	0	0	1	0	0	0	0	0	0	0	0	1	0	0	1	0	0	0	0	0	0	0	0	0	0	0	0	0	0
BHLHE22	ENST00000321870	merfish	0	1	0	0	0	0	1	0	0	0	0	0	1	0	0	0	0	0	0	0	0	0	0	0	0	0	0	0	1	0
SOX11	ENST00000322002	merfish	1	0	1	0	0	0	0	0	0	0	0	0	0	0	0	0	0	0	0	1	0	0	1	0	0	0	0	0	0	0
TM6SF1	ENST00000322019	merfish	0	0	0	0	0	0	0	0	0	0	0	0	1	0	1	0	0	0	0	0	0	0	0	0	0	1	0	0	1	0
TSHZ1	ENST00000322038	merfish	0	0	0	0	0	1	0	0	1	0	0	0	0	0	1	0	0	0	1	0	0	0	0	0	0	0	0	0	0	0
KCNH5	ENST00000322893	merfish	0	0	1	0	0	0	0	0	0	0	0	0	1	0	0	0	0	0	1	0	0	0	0	0	1	0	0	0	0	0
ZNF335	ENST00000322927	merfish	0	0	0	1	0	1	0	1	0	0	1	0	0	0	0	0	0	0	0	0	0	0	0	0	0	0	0	0	0	0
FOXJ1	ENST00000322957	merfish	0	0	0	0	1	0	0	0	0	1	0	0	0	0	0	0	0	0	0	0	0	1	0	0	0	0	1	0	0	0
GLIS3	ENST00000324333	merfish	0	0	0	1	0	0	0	0	0	0	0	0	1	0	0	0	0	0	1	0	0	0	0	0	0	0	0	1	0	0
SLITRK5	ENST00000325089	merfish	1	0	1	1	1	0	0	0	0	0	0	0	0	0	0	0	0	0	0	0	0	0	0	0	0	0	0	0	0	0
SOX2	ENST00000325404	merfish	0	0	0	1	0	0	0	0	0	1	0	0	0	1	0	0	0	0	0	0	0	0	0	0	0	0	0	1	0	0
RIT2	ENST00000326695	merfish	1	0	0	0	0	0	1	0	0	0	0	0	0	0	0	0	0	1	1	0	0	0	0	0	0	0	0	0	0	0
GSX2	ENST00000326902	merfish	0	0	1	0	0	0	0	0	0	0	1	0	0	0	0	0	0	1	0	0	0	0	0	0	1	0	0	0	0	0
NPR3	ENST00000326958	merfish	0	0	0	0	0	0	0	0	0	0	0	0	1	0	0	0	0	1	0	0	0	1	1	0	0	0	0	0	0	0
NR2F1	ENST00000327111	merfish	0	0	0	0	1	0	0	0	0	1	0	0	0	0	0	0	0	0	0	1	0	0	0	0	0	1	0	0	0	0
C11orf87	ENST00000327419	merfish	0	0	1	0	0	0	0	0	0	0	0	1	1	0	0	0	0	0	0	0	1	0	0	0	0	0	0	0	0	0
EYA2	ENST00000327619	merfish	1	0	0	0	0	0	0	0	0	0	1	0	1	0	0	0	0	0	0	0	0	0	0	0	0	0	1	0	0	0
GRID1	ENST00000327946	merfish	1	0	0	0	0	0	0	1	0	0	0	0	0	0	0	0	0	0	1	0	0	0	0	0	0	0	1	0	0	0
PAPPA	ENST00000328252	merfish	0	1	1	0	0	0	0	0	0	0	0	0	0	0	0	1	1	0	0	0	0	0	0	0	0	0	0	0	0	0
KCNH8	ENST00000328405	merfish	0	0	1	0	0	0	0	0	0	0	0	0	0	0	1	0	0	0	0	0	1	0	0	0	0	1	0	0	0	0
PCP4	ENST00000328619	merfish	0	0	0	1	0	0	0	0	0	0	0	0	1	0	0	0	0	0	0	0	1	0	0	0	0	0	1	0	0	0
GALNT9	ENST00000328957	merfish	0	0	1	0	0	0	0	1	0	0	0	0	0	1	0	0	0	0	0	0	0	0	0	0	0	1	0	0	0	0
BCAN	ENST00000329117	merfish	0	1	1	0	0	0	0	0	0	0	0	0	1	0	0	0	0	1	0	0	0	0	0	0	0	0	0	0	0	0
AP1S2	ENST00000329235	merfish	0	0	0	0	0	0	0	0	0	0	0	0	0	0	0	1	0	1	0	0	0	0	0	0	1	0	1	0	0	0
FBXL7	ENST00000329673	merfish	0	0	0	0	0	1	0	1	0	0	0	0	1	0	0	0	0	0	0	0	0	0	0	0	0	0	1	0	0	0
IRX3	ENST00000329734	merfish	0	0	0	0	0	1	0	0	0	1	0	0	0	0	0	0	0	0	0	1	0	0	0	0	0	0	0	1	0	0
OPRM1	ENST00000330432	merfish	0	1	0	0	0	0	0	0	0	0	0	0	0	0	1	0	0	0	0	0	0	0	1	0	1	0	0	0	0	0
RARB	ENST00000330688	merfish	0	0	1	0	0	0	0	0	1	0	0	0	0	0	0	1	0	0	0	0	0	0	0	0	1	0	0	0	0	0
KCNH2	ENST00000330883	merfish	0	0	0	0	0	1	0	0	1	0	0	0	0	0	0	1	0	0	0	0	0	0	1	0	0	0	0	0	0	0
MAGI1	ENST00000330909	merfish	0	0	0	0	0	1	1	0	0	0	0	0	0	0	0	1	0	0	0	0	0	0	0	0	0	0	0	1	0	0
SOX1	ENST00000330949	merfish	0	0	0	0	0	0	0	0	0	0	0	0	0	0	1	0	0	1	1	0	0	0	1	0	0	0	0	0	0	0
HS3ST4	ENST00000331351	merfish	0	1	0	0	0	0	0	1	0	0	0	0	0	1	0	0	0	0	0	0	0	0	0	1	0	0	0	0	0	0
CPNE8	ENST00000331366	merfish	0	0	0	0	0	0	0	0	0	0	0	0	0	0	1	1	0	0	0	0	0	0	0	0	0	0	1	1	0	0
BGN	ENST00000331595	merfish	0	0	0	0	0	0	0	0	0	0	0	0	0	0	0	0	0	0	0	0	0	0	1	1	0	0	0	0	1	1
RANBP1	ENST00000331821	merfish	0	0	0	0	0	0	0	0	0	0	0	0	0	0	0	0	0	0	0	1	0	0	0	1	1	0	0	1	0	0
CNTN2	ENST00000331830	merfish	0	0	0	1	0	0	0	1	0	0	0	0	0	0	0	0	0	0	0	0	0	1	0	0	0	0	0	1	0	0
METTL7A	ENST00000332160	merfish	0	0	1	0	0	0	0	0	0	1	0	0	0	0	0	0	0	1	0	0	0	0	0	0	0	1	0	0	0	0
CRADD	ENST00000332896	merfish	0	0	0	0	0	0	0	0	0	0	0	0	0	0	0	0	0	0	0	1	0	1	1	1	0	0	0	0	0	0
FIGN	ENST00000333129	merfish	0	0	0	0	0	0	1	0	1	0	0	0	0	0	0	0	0	0	0	0	0	0	0	0	0	0	0	1	0	1
ZNF804B	ENST00000333190	merfish	0	0	1	0	0	0	0	0	0	0	0	1	0	0	0	0	0	1	0	0	0	0	0	0	0	0	1	0	0	0
GNAL	ENST00000334049	merfish	0	0	0	0	0	1	0	0	0	0	0	0	0	1	0	0	0	0	0	0	0	0	0	1	0	0	1	0	0	0
CCK	ENST00000334681	merfish	0	0	0	1	1	0	0	0	0	1	1	0	0	0	0	0	0	0	0	0	0	0	0	0	0	0	0	0	0	0
PRELID2	ENST00000334744	merfish	0	0	0	0	0	0	0	1	0	0	0	1	1	0	0	1	0	0	0	0	0	0	0	0	0	0	0	0	0	0
RORA	ENST00000335670	merfish	0	0	0	0	0	0	0	0	0	0	0	1	0	0	0	0	1	0	1	0	0	0	0	0	0	0	0	0	0	1
ZBTB16	ENST00000335953	merfish	0	1	0	1	0	0	0	0	0	0	0	0	1	0	0	0	1	0	0	0	0	0	0	0	0	0	0	0	0	0
EPHA3	ENST00000336596	merfish	0	0	0	0	0	0	0	0	0	1	1	0	0	0	0	1	1	0	0	0	0	0	0	0	0	0	0	0	0	0
TSPO	ENST00000337554	merfish	0	0	0	0	1	0	0	0	1	0	0	0	0	0	0	0	0	0	0	1	0	0	0	0	0	0	0	0	1	0
KPTN	ENST00000338134	merfish	0	0	0	0	0	0	0	1	1	0	0	0	0	0	0	0	0	0	0	0	0	1	1	0	0	0	0	0	0	0
ADCY2	ENST00000338316	merfish	0	1	0	0	0	0	0	0	0	0	0	1	0	0	0	0	0	0	0	0	0	1	0	0	0	0	0	0	0	1
NR4A2	ENST00000339562	merfish	1	0	0	1	0	0	0	0	0	0	0	0	0	0	0	0	0	0	0	0	0	0	0	0	0	0	1	0	1	0
GLB1L2	ENST00000339772	merfish	0	1	0	0	0	0	0	0	0	0	1	0	0	0	0	0	0	0	0	0	0	0	0	1	0	0	0	0	1	0
PLAUR	ENST00000340093	merfish	0	0	0	1	0	0	0	0	0	0	0	0	0	0	1	0	0	0	0	0	0	0	1	0	0	0	1	0	0	0
TSPAN18	ENST00000340160	merfish	0	0	1	0	0	0	0	1	0	0	0	0	1	0	0	0	0	0	0	0	0	0	1	0	0	0	0	0	0	0
SLC4A4	ENST00000340595	merfish	0	0	0	0	0	0	0	0	1	0	0	1	0	0	0	0	0	0	0	0	0	0	0	0	1	0	0	0	1	0
SAMD11	ENST00000341065	merfish	0	0	1	0	0	0	0	0	0	0	0	0	0	0	0	1	0	0	1	0	0	0	0	0	0	1	0	0	0	0
ATP2B4	ENST00000341360	merfish	0	0	0	0	0	0	0	0	0	0	0	1	0	1	0	0	0	0	0	0	0	0	1	0	0	0	1	0	0	0
CRHR2	ENST00000341843	merfish	0	0	0	0	0	0	0	0	0	1	0	0	0	0	0	0	0	1	1	0	0	0	0	0	0	0	0	1	0	0
PPP1R17	ENST00000342032	merfish	1	0	0	0	0	0	1	0	0	0	0	0	1	0	0	0	0	0	0	0	1	0	0	0	0	0	0	0	0	0
AKAP7	ENST00000342266	merfish	0	0	0	0	0	0	0	1	0	0	1	0	0	0	0	0	0	0	1	0	1	0	0	0	0	0	0	0	0	0
VCAN	ENST00000342785	merfish	1	0	0	0	0	0	0	0	0	0	0	0	0	1	0	0	0	0	1	0	0	0	0	0	0	0	0	1	0	0
SPATA13	ENST00000343003	merfish	1	0	0	0	1	0	0	1	0	1	0	0	0	0	0	0	0	0	0	0	0	0	0	0	0	0	0	0	0	0
RIC3	ENST00000343202	merfish	0	0	0	0	0	0	0	0	1	0	0	0	0	0	0	1	0	0	0	1	0	0	0	0	0	0	0	1	0	0
APOD	ENST00000343267	merfish	0	0	1	0	0	0	0	1	0	0	0	0	0	0	1	0	0	0	0	0	0	0	0	0	0	0	1	0	0	0
TRPC6	ENST00000344327	merfish	0	0	0	0	0	0	0	0	0	1	0	1	0	1	0	0	1	0	0	0	0	0	0	0	0	0	0	0	0	0
SPHKAP	ENST00000344657	merfish	1	0	0	1	0	0	0	0	0	0	0	0	0	0	0	0	0	0	0	0	0	0	0	0	0	1	0	0	0	1
POMGNT2	ENST00000344697	merfish	0	0	1	0	1	0	0	1	0	0	0	1	0	0	0	0	0	0	0	0	0	0	0	0	0	0	0	0	0	0
NR3C2	ENST00000344721	merfish	0	0	0	0	0	0	0	0	0	1	1	0	0	1	1	0	0	0	0	0	0	0	0	0	0	0	0	0	0	0
NTN4	ENST00000344911	merfish	0	0	0	0	0	0	0	1	0	0	0	0	0	0	0	0	0	1	0	0	1	0	0	0	0	0	0	0	0	1
PTK2B	ENST00000346049	merfish	0	0	1	0	0	0	1	0	0	0	0	0	0	0	0	0	1	0	1	0	0	0	0	0	0	0	0	0	0	0
GATA3	ENST00000346208	merfish	0	0	0	0	0	0	0	1	0	0	0	0	0	1	0	0	0	0	0	1	0	0	0	0	0	0	0	0	0	1
NUDT2	ENST00000346365	merfish	0	0	0	0	0	0	0	0	0	0	0	1	0	0	1	0	0	0	0	0	0	1	0	0	0	0	0	0	1	0
NPAS3	ENST00000346562	merfish	1	0	0	0	0	0	0	0	0	1	0	0	0	0	0	0	0	1	0	0	0	0	1	0	0	0	0	0	0	0
PTN	ENST00000348225	merfish	0	0	0	1	0	0	0	0	1	0	0	0	0	0	0	0	0	1	0	0	1	0	0	0	0	0	0	0	0	0
C8orf34	ENST00000348340	merfish	0	0	0	0	0	0	1	0	1	1	1	0	0	0	0	0	0	0	0	0	0	0	0	0	0	0	0	0	0	0
APP	ENST00000348990	merfish	1	0	1	0	0	0	0	0	0	0	0	0	0	1	0	0	1	0	0	0	0	0	0	0	0	0	0	0	0	0
PTTG1	ENST00000352433	merfish	0	0	0	0	0	0	0	1	0	0	0	0	1	0	0	0	0	0	0	0	1	0	0	0	0	1	0	0	0	0
CACNA1G	ENST00000352832	merfish	0	0	0	0	0	0	0	0	0	0	0	0	0	0	0	0	0	0	0	1	0	0	1	0	0	0	0	1	0	1
PKIB	ENST00000354275	merfish	0	0	0	0	0	0	0	0	1	0	0	0	0	1	0	0	0	0	0	0	0	1	0	0	0	0	0	1	0	0
OCA2	ENST00000354638	merfish	0	0	0	0	0	0	0	0	0	0	0	0	0	0	0	0	0	0	0	1	0	0	0	1	0	1	0	0	0	1
ELOVL2	ENST00000354666	merfish	0	0	0	0	0	0	0	0	0	0	0	0	0	0	1	0	1	0	1	0	0	1	0	0	0	0	0	0	0	0
IGSF11	ENST00000354673	merfish	0	0	0	0	0	1	0	1	0	0	0	0	0	0	0	0	0	0	1	0	0	0	0	0	0	1	0	0	0	0
HEY1	ENST00000354724	merfish	0	0	0	0	1	1	0	0	0	0	0	0	0	0	0	0	0	0	1	1	0	0	0	0	0	0	0	0	0	0
NKX2-1	ENST00000354822	merfish	0	0	0	1	0	0	0	0	1	0	0	0	0	0	0	0	1	0	0	0	0	1	0	0	0	0	0	0	0	0
WAC	ENST00000354911	merfish	1	1	0	0	0	0	0	0	0	0	0	0	1	1	0	0	0	0	0	0	0	0	0	0	0	0	0	0	0	0
ATRNL1	ENST00000355044	merfish	0	0	0	1	0	0	0	0	0	0	0	0	0	0	0	1	0	0	0	0	1	0	0	0	0	0	0	0	1	0
LINGO1	ENST00000355300	merfish	0	0	1	0	0	1	0	0	0	0	0	0	0	0	1	0	0	1	0	0	0	0	0	0	0	0	0	0	0	0
ZNF536	ENST00000355537	merfish	0	0	0	0	0	0	0	0	0	0	0	0	0	1	1	0	0	0	0	0	0	0	0	0	0	1	1	0	0	0
SPRED2	ENST00000356388	merfish	0	0	0	0	0	0	1	0	0	0	0	1	0	0	0	0	0	0	0	0	0	0	0	0	1	0	0	0	0	1
THRB	ENST00000356447	merfish	1	0	0	0	0	0	0	0	0	0	1	0	0	0	0	0	0	1	0	0	0	0	0	0	0	0	0	0	1	0
UBE2C	ENST00000356455	merfish	0	0	0	1	0	0	0	0	0	0	0	1	0	0	0	0	0	0	0	0	1	0	0	0	0	0	0	1	0	0
APOLD1	ENST00000356591	merfish	0	0	0	0	0	0	0	0	0	0	0	0	1	1	0	1	0	1	0	0	0	0	0	0	0	0	0	0	0	0
RSPO3	ENST00000356698	merfish	0	0	0	0	0	0	0	0	0	0	0	0	0	0	1	0	0	1	0	0	1	0	0	1	0	0	0	0	0	0
NELL1	ENST00000357134	merfish	1	0	0	0	0	0	0	0	0	0	0	0	0	0	1	0	0	0	0	0	0	0	0	1	0	1	0	0	0	0
BCL11B	ENST00000357195	merfish	0	0	0	0	0	0	0	0	1	0	1	0	0	0	0	0	0	0	0	0	1	0	1	0	0	0	0	0	0	0
ZBTB20	ENST00000357258	merfish	0	0	0	0	0	0	1	0	0	0	1	0	1	0	0	0	1	0	0	0	0	0	0	0	0	0	0	0	0	0
SPOCK3	ENST00000357545	merfish	1	0	0	0	1	0	0	0	0	0	0	0	0	0	0	0	0	0	0	0	0	0	0	0	0	1	0	1	0	0
SSTR2	ENST00000357585	merfish	0	0	1	0	1	0	0	0	0	0	0	0	1	0	0	1	0	0	0	0	0	0	0	0	0	0	0	0	0	0
POT1	ENST00000357628	merfish	1	0	0	0	0	0	0	0	0	1	0	0	0	0	0	1	0	0	0	0	0	0	0	0	1	0	0	0	0	0
GRM7	ENST00000357716	merfish	0	0	0	0	0	0	0	1	0	0	0	1	0	0	0	0	0	0	0	0	0	0	0	0	0	0	1	0	1	0
CREB5	ENST00000357727	merfish	0	0	0	0	0	0	1	0	0	0	0	1	0	0	0	0	0	0	0	1	1	0	0	0	0	0	0	0	0	0
ANKLE2	ENST00000357997	merfish	0	1	0	0	0	0	0	0	0	0	0	1	1	0	0	0	0	0	0	0	0	0	0	0	0	0	1	0	0	0
MPPED2	ENST00000358117	merfish	1	0	0	0	0	0	1	0	0	0	0	0	0	0	1	0	0	0	0	0	0	0	0	0	1	0	0	0	0	0
GAD1	ENST00000358196	merfish	1	0	1	0	0	0	0	0	0	0	0	0	0	0	0	0	0	0	0	0	0	0	0	0	1	0	1	0	0	0
KCNMB2	ENST00000358316	merfish	0	0	0	0	0	1	0	0	0	0	0	1	0	1	0	0	0	0	0	0	0	0	0	0	0	0	0	0	1	0
SYN3	ENST00000358763	merfish	0	0	0	0	0	0	0	0	1	0	1	0	1	0	0	1	0	0	0	0	0	0	0	0	0	0	0	0	0	0
RAB3GAP2	ENST00000358951	merfish	1	0	0	0	0	0	0	0	0	0	0	0	0	0	0	0	1	0	0	0	0	0	1	0	0	0	0	0	1	0
KCNIP4	ENST00000359001	merfish	0	0	0	0	0	0	1	0	0	0	1	0	0	0	0	0	0	0	0	0	0	0	0	0	1	0	0	0	1	0
MAP3K5	ENST00000359015	merfish	0	0	0	0	0	0	0	1	0	0	0	1	0	0	0	0	0	0	0	0	0	0	0	0	1	0	0	1	0	0
PDE3A	ENST00000359062	merfish	0	1	0	0	0	0	0	0	0	1	0	0	0	0	0	1	0	0	0	0	0	0	0	0	0	0	1	0	0	0
NTRK2	ENST00000359847	merfish	0	1	0	1	0	0	1	0	0	0	1	0	0	0	0	0	0	0	0	0	0	0	0	0	0	0	0	0	0	0
ASIC2	ENST00000359872	merfish	0	0	0	0	0	1	0	0	0	0	1	0	0	0	0	0	0	1	0	0	1	0	0	0	0	0	0	0	0	0
FAM3C	ENST00000359943	merfish	0	0	0	0	0	0	1	1	0	0	0	0	0	0	0	0	1	1	0	0	0	0	0	0	0	0	0	0	0	0
KCTD8	ENST00000360029	merfish	0	1	0	0	0	1	0	0	0	0	0	0	1	0	0	1	0	0	0	0	0	0	0	0	0	0	0	0	0	0
DYNC1H1	ENST00000360184	merfish	0	0	0	0	0	0	0	0	1	0	0	0	0	0	0	0	1	0	0	0	1	0	0	0	0	0	0	1	0	0
NRP2	ENST00000360409	merfish	1	0	1	0	0	0	0	0	0	1	0	1	0	0	0	0	0	0	0	0	0	0	0	0	0	0	0	0	0	0
LGALS14	ENST00000360675	merfish	1	1	0	0	0	0	0	0	0	0	1	1	0	0	0	0	0	0	0	0	0	0	0	0	0	0	0	0	0	0
FAM107A	ENST00000360997	merfish	0	0	0	0	0	0	0	1	0	0	0	0	0	0	1	0	0	0	1	0	0	0	0	0	1	0	0	0	0	0
PPP1R14C	ENST00000361131	merfish	0	0	0	0	0	1	0	0	0	0	0	0	0	1	0	0	0	0	0	1	0	0	0	0	0	1	0	0	0	0
SREBF2	ENST00000361204	merfish	0	0	0	0	0	0	0	0	0	0	1	1	0	0	0	0	0	0	0	0	0	0	1	1	0	0	0	0	0	0
ATP1A2	ENST00000361216	merfish	0	1	0	0	1	0	0	0	0	0	0	0	0	0	0	1	0	1	0	0	0	0	0	0	0	0	0	0	0	0
TOX	ENST00000361421	merfish	0	0	0	0	0	0	1	0	0	0	0	0	0	1	0	0	0	0	0	1	0	0	0	0	0	0	0	1	0	0
GLI2	ENST00000361492	merfish	0	0	0	0	0	0	0	0	1	0	0	1	1	0	0	0	1	0	0	0	0	0	0	0	0	0	0	0	0	0
ZNF521	ENST00000361524	merfish	0	0	0	1	1	0	0	1	1	0	0	0	0	0	0	0	0	0	0	0	0	0	0	0	0	0	0	0	0	0
BRINP2	ENST00000361539	merfish	0	0	0	0	0	1	0	0	0	0	1	0	0	0	0	0	1	0	0	0	0	0	0	0	0	0	1	0	0	0
COL4A5	ENST00000361603	merfish	0	0	0	0	0	0	0	1	0	0	0	0	0	0	1	0	0	0	0	1	0	0	0	0	0	1	0	0	0	0
E2F2	ENST00000361729	merfish	0	1	1	0	0	0	0	0	0	0	0	0	0	0	0	0	0	0	0	0	0	0	0	0	0	1	1	0	0	0
GRIN3A	ENST00000361820	merfish	0	0	0	0	0	0	1	0	1	0	0	0	0	0	0	1	0	1	0	0	0	0	0	0	0	0	0	0	0	0
COL6A1	ENST00000361866	merfish	0	0	0	0	0	0	0	0	0	0	0	1	0	0	1	0	0	0	0	0	0	0	1	0	0	1	0	0	0	0
KIF26B	ENST00000366518	merfish	0	0	0	1	0	0	0	0	0	1	0	0	0	0	1	0	0	0	0	0	0	0	0	0	0	0	0	0	0	1
ACTN2	ENST00000366578	merfish	0	0	0	0	0	0	0	1	0	0	1	0	0	0	0	1	0	1	0	0	0	0	0	0	0	0	0	0	0	0
B3GALNT2	ENST00000366600	merfish	0	0	0	0	0	0	0	0	0	1	0	0	0	0	0	0	1	0	0	0	0	1	0	0	0	0	0	1	0	0
SLC35F3	ENST00000366617	merfish	1	0	0	0	0	0	0	0	0	0	0	0	0	1	0	0	0	0	0	0	0	0	1	0	0	0	0	0	0	1
EXOC8	ENST00000366645	merfish	0	0	0	0	0	0	0	0	0	0	0	0	0	0	0	0	0	0	0	0	1	0	0	1	1	0	0	0	1	0
AGT	ENST00000366667	merfish	0	0	0	0	0	0	0	0	0	0	1	0	0	0	1	0	0	0	0	0	0	0	0	1	0	0	0	1	0	0
RHOU	ENST00000366691	merfish	0	0	1	0	0	0	0	0	0	0	0	1	0	0	0	0	0	0	0	1	0	0	0	0	0	0	0	0	0	1
DLL1	ENST00000366756	merfish	1	0	0	0	0	0	0	0	0	0	0	0	1	0	0	0	0	0	0	0	0	0	1	0	0	0	0	1	0	0
SUSD4	ENST00000366878	merfish	0	0	0	1	1	0	0	0	0	0	0	0	0	0	0	0	0	0	0	0	0	1	1	0	0	0	0	0	0	0
SERTAD4	ENST00000367012	merfish	0	0	1	1	0	0	0	0	0	0	0	0	0	0	0	0	0	0	0	0	0	0	0	0	0	0	1	1	0	0
PLXNA2	ENST00000367033	merfish	0	0	0	0	0	0	0	0	0	0	0	0	0	0	1	0	0	1	0	1	0	1	0	0	0	0	0	0	0	0
ACAT2	ENST00000367048	merfish	0	0	0	0	0	0	1	0	0	1	0	0	0	0	0	0	0	0	0	0	0	0	0	0	0	0	1	0	1	0
VIP	ENST00000367244	merfish	0	0	0	0	0	0	0	0	1	0	0	0	0	1	0	0	0	0	1	0	0	0	0	0	0	0	0	0	1	0
KDM5B	ENST00000367264	merfish	0	0	0	0	1	0	1	0	0	0	0	0	0	0	0	0	1	0	0	0	0	0	0	1	0	0	0	0	0	0
GPR37L1	ENST00000367282	merfish	0	1	0	0	0	0	0	0	0	0	0	0	0	0	0	0	1	0	0	0	0	0	1	0	0	1	0	0	0	0
LHX9	ENST00000367391	merfish	0	1	0	0	0	1	0	0	0	0	0	0	0	0	0	0	0	0	0	0	0	0	0	0	0	0	1	0	1	0
ASPM	ENST00000367409	merfish	0	1	0	0	0	0	0	0	0	0	1	0	0	1	0	0	0	0	0	0	0	0	0	0	0	0	0	1	0	0
B3GALT2	ENST00000367434	merfish	0	1	0	0	0	0	0	0	0	1	0	0	0	1	0	0	0	0	0	0	0	0	0	0	0	0	0	0	0	1
BRINP3	ENST00000367462	merfish	0	0	0	0	0	0	1	1	0	0	0	0	0	0	0	0	0	0	0	0	1	1	0	0	0	0	0	0	0	0
SAMD5	ENST00000367474	merfish	1	0	0	0	0	0	0	0	0	0	1	0	0	1	0	0	0	0	0	0	0	0	0	1	0	0	0	0	0	0
UTRN	ENST00000367545	merfish	0	0	0	1	0	0	0	0	0	0	1	0	0	1	0	0	0	0	0	0	0	0	0	0	0	1	0	0	0	0
ANGPTL1	ENST00000367629	merfish	0	1	0	0	0	0	0	0	0	0	0	0	0	0	0	1	0	0	0	1	0	0	0	0	0	0	0	0	1	0
PAPPA2	ENST00000367662	merfish	0	0	0	0	0	0	0	1	0	0	0	0	0	0	0	0	0	1	0	0	0	1	0	0	0	0	1	0	0	0
TNR	ENST00000367674	merfish	0	0	0	0	0	0	1	0	0	0	0	0	0	0	0	1	0	0	0	0	1	0	0	0	0	0	1	0	0	0
AHI1	ENST00000367800	merfish	0	1	0	0	0	1	0	0	0	0	0	0	0	0	1	0	1	0	0	0	0	0	0	0	0	0	0	0	0	0
MOXD1	ENST00000367963	merfish	0	0	0	0	0	0	0	0	1	0	0	1	0	0	0	0	0	0	0	0	0	0	0	0	0	0	1	0	0	1
CCN2	ENST00000367976	merfish	0	0	0	0	0	0	0	0	0	0	0	0	0	0	0	0	0	0	0	0	0	0	0	0	1	1	0	1	0	1
TAGLN2	ENST00000368097	merfish	0	0	0	0	0	0	0	0	1	1	0	0	0	0	0	0	0	0	0	0	1	1	0	0	0	0	0	0	0	0
KIRREL1	ENST00000368172	merfish	0	0	0	0	0	0	0	0	0	0	0	0	0	0	0	1	1	0	0	0	0	0	0	0	0	1	1	0	0	0
PTPRK	ENST00000368226	merfish	0	0	0	1	1	0	0	0	0	0	0	0	0	0	0	0	0	0	1	0	0	0	0	1	0	0	0	0	0	0
ASH1L	ENST00000368346	merfish	0	0	0	1	0	0	0	0	0	0	0	0	0	0	0	0	0	1	1	0	0	0	0	0	0	1	0	0	0	0
CEP85L	ENST00000368488	merfish	0	0	0	1	0	1	0	0	0	0	0	0	0	0	0	1	0	1	0	0	0	0	0	0	0	0	0	0	0	0
MKI67	ENST00000368653	merfish	0	0	0	0	0	1	0	0	0	0	0	0	0	1	0	0	0	0	0	0	1	0	0	0	0	0	0	1	0	0
S100A6	ENST00000368719	merfish	1	0	0	0	0	0	0	1	0	0	0	0	0	1	0	0	0	0	0	0	0	1	0	0	0	0	0	0	0	0
GRIK2	ENST00000369134	merfish	0	0	0	0	1	0	1	0	0	0	0	0	0	0	1	0	0	0	0	0	0	1	0	0	0	0	0	0	0	0
VAX1	ENST00000369206	merfish	0	0	0	0	0	0	0	0	0	0	1	0	0	0	0	1	0	0	0	0	0	0	0	1	0	0	0	0	0	1
HSPA12A	ENST00000369209	merfish	0	0	0	0	0	0	0	0	0	0	0	1	1	0	0	0	0	0	0	0	0	0	0	1	0	0	0	0	0	1
EPHA7	ENST00000369303	merfish	1	0	0	0	0	0	0	0	0	0	0	0	0	0	0	0	1	0	0	0	0	1	0	0	0	0	1	0	0	0
TCF7L2	ENST00000369397	merfish	0	1	0	1	0	0	0	1	0	1	0	0	0	0	0	0	0	0	0	0	0	0	0	0	0	0	0	0	0	0
CNR1	ENST00000369499	merfish	0	1	0	0	1	0	0	0	0	0	0	0	1	0	1	0	0	0	0	0	0	0	0	0	0	0	0	0	0	0
SYT6	ENST00000369547	merfish	0	0	1	0	0	1	0	0	0	0	0	0	0	0	0	0	0	0	0	0	0	0	0	0	1	0	0	0	1	0
SORCS3	ENST00000369701	merfish	1	0	0	1	0	0	0	0	0	0	0	0	0	0	0	0	0	0	1	0	0	1	0	0	0	0	0	0	0	0
INA	ENST00000369849	merfish	0	0	0	0	0	0	0	0	0	1	0	0	0	1	0	0	0	0	0	0	0	0	1	0	0	1	0	0	0	0
TKTL1	ENST00000369912	merfish	1	0	1	0	0	0	0	0	0	0	0	0	0	0	0	0	0	0	1	0	1	0	0	0	0	0	0	0	0	0
ELAPOR1	ENST00000369939	merfish	0	0	0	0	0	1	1	0	0	0	0	0	0	1	0	0	0	0	0	0	0	1	0	0	0	0	0	0	0	0
WDR47	ENST00000369962	merfish	0	0	0	0	0	1	0	0	0	0	0	0	0	0	1	0	0	0	0	0	1	0	0	0	0	0	0	0	0	1
L1CAM	ENST00000370060	merfish	0	0	0	1	0	0	0	0	0	1	0	0	1	0	0	0	0	0	0	0	0	0	0	1	0	0	0	0	0	0
NTNG1	ENST00000370068	merfish	0	0	0	0	0	0	0	1	1	0	0	0	0	0	0	0	0	0	1	0	0	0	0	1	0	0	0	0	0	0
COL11A1	ENST00000370096	merfish	1	0	0	0	0	0	0	0	0	0	0	1	0	1	0	0	0	0	0	1	0	0	0	0	0	0	0	0	0	0
DPYD	ENST00000370192	merfish	1	0	0	0	1	0	0	0	0	0	0	0	0	0	0	0	0	0	1	0	0	0	1	0	0	0	0	0	0	0
CNN3	ENST00000370206	merfish	1	0	0	0	0	0	0	0	0	0	0	1	0	0	1	0	0	0	0	0	0	0	0	0	0	0	1	0	0	0
SCD	ENST00000370355	merfish	0	0	0	0	0	0	0	0	0	0	0	0	1	0	0	1	0	0	0	0	1	0	1	0	0	0	0	0	0	0
KCNQ5	ENST00000370398	merfish	0	1	0	0	0	0	0	0	0	0	0	0	0	0	1	0	0	0	0	0	0	1	0	0	0	0	1	0	0	0
GTF2B	ENST00000370500	merfish	0	0	0	0	0	0	0	0	0	0	1	1	0	0	1	1	0	0	0	0	0	0	0	0	0	0	0	0	0	0
COL24A1	ENST00000370571	merfish	0	0	0	0	0	1	1	0	0	0	0	0	0	0	1	0	0	0	0	0	0	0	0	0	0	0	1	0	0	0
HS6ST2	ENST00000370836	merfish	0	0	0	0	0	0	0	1	1	0	0	0	0	0	0	0	0	0	0	1	1	0	0	0	0	0	0	0	0	0
HCRTR2	ENST00000370862	merfish	0	0	0	1	0	0	0	0	0	0	0	1	0	0	0	1	0	0	0	0	0	0	0	0	0	1	0	0	0	0
PLPP3	ENST00000371250	merfish	0	0	0	0	0	0	0	0	0	0	0	0	1	0	0	1	0	0	0	1	0	0	0	1	0	0	0	0	0	0
DHCR24	ENST00000371269	merfish	0	0	1	0	0	0	0	0	1	0	0	0	0	0	0	0	0	0	0	0	0	1	0	0	0	0	0	0	1	0
PLCE1	ENST00000371385	merfish	0	1	1	0	0	0	0	0	0	1	1	0	0	0	0	0	0	0	0	0	0	0	0	0	0	0	0	0	0	0
LGI1	ENST00000371413	merfish	0	1	1	0	0	0	0	0	0	0	0	0	0	0	0	0	0	0	0	1	1	0	0	0	0	0	0	0	0	0
ARRDC1-AS1	ENST00000371417	merfish	1	0	0	0	1	0	0	0	0	0	0	0	0	0	0	0	0	0	0	0	1	0	0	1	0	0	0	0	0	0
BCAS1	ENST00000371435	merfish	0	0	0	0	0	1	0	0	0	0	0	0	1	0	0	0	0	0	0	1	0	0	0	0	1	0	0	0	0	0
TSHZ2	ENST00000371497	merfish	0	0	1	0	1	0	0	0	0	0	0	0	0	0	0	0	0	0	1	0	0	1	0	0	0	0	0	0	0	0
GRIN1	ENST00000371559	merfish	0	1	1	0	0	0	0	0	0	0	0	0	0	1	1	0	0	0	0	0	0	0	0	0	0	0	0	0	0	0
AGBL4	ENST00000371839	merfish	0	1	0	0	0	0	0	0	0	0	0	0	0	1	0	0	0	0	0	0	0	1	0	0	0	0	0	0	1	0
SPATA6	ENST00000371847	merfish	0	1	0	0	0	0	0	0	0	0	0	0	0	0	0	0	0	1	0	0	0	0	0	1	0	0	1	0	0	0
STIL	ENST00000371877	merfish	0	0	1	0	0	0	0	1	0	0	0	0	0	0	0	0	0	0	0	1	0	0	0	0	1	0	0	0	0	0
ARFGEF2	ENST00000371917	merfish	0	0	0	0	0	1	1	0	0	0	0	0	0	0	0	0	0	0	1	0	0	0	0	0	1	0	0	0	0	0
PTEN	ENST00000371953	merfish	0	0	0	0	0	0	0	0	0	0	0	0	0	0	0	0	0	0	1	0	0	1	0	0	1	0	0	1	0	0
POMGNT1	ENST00000371984	merfish	0	1	0	0	0	0	1	0	0	0	0	0	0	0	0	0	0	0	0	0	0	1	0	0	0	1	0	0	0	0
SNCG	ENST00000372017	merfish	0	0	0	0	0	0	0	0	0	0	0	0	1	0	1	0	0	0	0	0	0	1	0	1	0	0	0	0	0	0
POMT1	ENST00000372220	merfish	0	0	0	0	0	0	0	1	0	0	0	0	0	0	0	0	1	0	1	0	0	0	0	0	0	0	0	1	0	0
ZNF503	ENST00000372524	merfish	0	0	0	1	1	0	0	0	0	0	0	0	1	0	0	0	0	1	0	0	0	0	0	0	0	0	0	0	0	0
IL1RAPL2	ENST00000372582	merfish	0	0	1	1	0	0	0	0	0	0	0	0	0	0	0	0	0	0	0	0	0	0	1	1	0	0	0	0	0	0
GRIK3	ENST00000373091	merfish	0	0	0	0	0	0	0	0	0	1	0	1	0	0	0	0	0	0	0	0	0	0	0	0	0	1	0	0	1	0
CHST3	ENST00000373115	merfish	0	0	0	0	0	1	0	1	0	0	0	0	0	0	0	0	0	0	0	0	0	0	1	0	0	0	0	0	0	1
MAFB	ENST00000373313	merfish	0	0	0	0	1	1	0	0	0	0	0	0	0	0	0	0	0	0	0	0	1	1	0	0	0	0	0	0	0	0
AZIN2	ENST00000373443	merfish	0	0	0	0	0	0	0	0	0	0	1	0	0	0	0	0	0	1	0	0	0	0	0	1	0	1	0	0	0	0
VSTM2L	ENST00000373461	merfish	1	0	0	0	0	0	0	0	0	0	0	0	0	0	0	1	0	0	0	1	0	0	0	0	0	1	0	0	0	0
HPCA	ENST00000373467	merfish	0	0	0	0	0	0	0	0	1	0	1	0	0	1	0	0	0	1	0	0	0	0	0	0	0	0	0	0	0	0
PBX3	ENST00000373489	merfish	1	0	0	0	0	1	0	0	0	0	0	0	0	0	0	0	0	0	0	1	1	0	0	0	0	0	0	0	0	0
LHX6	ENST00000373754	merfish	0	0	0	0	0	0	0	1	0	0	0	1	0	0	1	0	1	0	0	0	0	0	0	0	0	0	0	0	0	0
ANK3	ENST00000373820	merfish	0	0	0	0	0	0	0	0	0	0	0	0	1	0	0	0	1	0	0	0	0	0	0	0	0	1	0	1	0	0
BICC1	ENST00000373886	merfish	0	1	0	0	0	0	0	0	1	0	0	0	0	0	0	0	0	0	0	0	0	0	1	0	0	0	0	1	0	0
ASTN2	ENST00000373986	merfish	0	0	0	0	0	0	0	0	1	0	1	0	0	0	0	0	0	0	0	1	0	0	0	1	0	0	0	0	0	0
RCAN3	ENST00000374395	merfish	0	0	0	0	0	0	1	0	0	1	0	0	0	0	0	0	0	0	0	0	0	0	0	0	0	1	0	0	0	1
LPAR1	ENST00000374431	merfish	0	0	0	1	0	0	1	0	0	0	0	0	0	1	0	0	0	0	0	0	1	0	0	0	0	0	0	0	0	0
TXN	ENST00000374517	merfish	0	0	0	0	0	0	0	0	0	0	0	1	0	0	0	1	0	0	1	0	0	0	0	0	0	0	0	1	0	0
C1QC	ENST00000374640	merfish	0	0	0	0	1	1	0	0	0	0	1	1	0	0	0	0	0	0	0	0	0	0	0	0	0	0	0	0	0	0
RAP1GAP	ENST00000374765	merfish	0	0	0	0	1	0	0	0	0	1	0	0	1	0	0	0	0	0	0	0	0	0	0	0	1	0	0	0	0	0
PARD3	ENST00000374788	merfish	0	0	0	0	0	0	0	0	0	0	0	0	0	0	0	0	0	0	1	0	1	0	0	0	0	0	0	1	0	1
NRP1	ENST00000374875	merfish	0	0	0	0	0	0	1	0	1	0	0	0	0	0	0	0	0	0	0	0	0	0	0	0	1	0	1	0	0	0
CAMK2N1	ENST00000375078	merfish	0	0	1	1	0	0	0	0	0	0	0	0	1	1	0	0	0	0	0	0	0	0	0	0	0	0	0	0	0	0
HSPA1A	ENST00000375651	merfish	0	1	0	0	0	1	0	0	1	0	1	0	0	0	0	0	0	0	0	0	0	0	0	0	0	0	0	0	0	0
DIRAS2	ENST00000375765	merfish	0	1	0	0	0	0	0	0	0	0	0	1	0	0	1	0	0	0	0	0	0	0	0	1	0	0	0	0	0	0
DDAH2	ENST00000375787	merfish	0	0	0	0	0	0	0	0	0	0	0	0	0	0	0	0	0	0	0	0	1	0	1	0	0	1	0	0	0	1
COL4A1	ENST00000375820	merfish	1	1	0	0	0	0	0	0	0	0	0	0	0	0	0	0	0	0	0	0	0	0	0	0	0	0	0	0	1	1
SHC3	ENST00000375835	merfish	0	0	1	0	0	1	0	1	0	1	0	0	0	0	0	0	0	0	0	0	0	0	0	0	0	0	0	0	0	0
FGF14	ENST00000376131	merfish	1	0	0	1	0	0	0	0	0	0	0	0	0	0	0	0	0	0	0	0	0	0	0	0	1	0	0	1	0	0
GAD2	ENST00000376261	merfish	0	0	0	0	0	0	0	0	0	0	1	0	0	0	1	0	0	0	0	1	0	0	0	0	0	0	0	0	1	0
PCCA	ENST00000376285	merfish	0	0	0	0	0	0	0	0	0	0	0	0	0	0	1	0	1	0	0	0	0	0	0	0	0	1	0	0	0	1
MYO3A	ENST00000376302	merfish	0	0	0	0	0	1	0	0	1	0	0	0	0	0	0	0	0	1	0	0	0	0	0	0	0	1	0	0	0	0
ZIC2	ENST00000376335	merfish	1	0	1	0	0	0	0	1	0	0	1	0	0	0	0	0	0	0	0	0	0	0	0	0	0	0	0	0	0	0
FAM182B	ENST00000376403	merfish	0	0	0	1	1	0	0	0	0	0	0	0	0	0	0	0	0	0	0	0	0	0	0	0	0	1	1	0	0	0
TTYH1	ENST00000376530	merfish	0	0	1	0	1	0	0	0	0	0	0	0	0	1	0	0	0	1	0	0	0	0	0	0	0	0	0	0	0	0
TLE4	ENST00000376544	merfish	0	0	0	0	0	0	0	0	0	0	0	0	0	0	0	0	0	0	0	0	0	0	1	1	0	0	1	1	0	0
PCSK5	ENST00000376752	merfish	0	0	0	0	0	0	0	0	0	0	0	0	0	0	1	0	1	0	0	0	1	0	1	0	0	0	0	0	0	0
MTOR	ENST00000376838	merfish	0	0	1	0	0	0	0	0	0	0	0	0	0	1	0	0	0	0	0	1	0	0	0	0	0	0	1	0	0	0
RORB	ENST00000376896	merfish	0	0	0	0	0	0	0	0	0	0	0	0	0	0	0	1	1	0	0	0	0	1	1	0	0	0	0	0	0	0
SRM	ENST00000376957	merfish	0	0	0	0	0	1	0	0	0	1	0	0	0	0	0	1	0	0	0	0	1	0	0	0	0	0	0	0	0	0
CASZ1	ENST00000377022	merfish	0	0	0	0	0	0	0	0	0	1	1	0	0	0	0	0	0	0	0	1	1	0	0	0	0	0	0	0	0	0
GPC6	ENST00000377047	merfish	1	1	0	0	0	0	0	0	0	0	0	0	0	0	0	0	0	0	1	1	0	0	0	0	0	0	0	0	0	0
GPC5	ENST00000377067	merfish	0	0	0	1	0	0	0	1	0	0	0	0	1	0	0	0	0	0	0	0	0	0	0	0	0	0	0	0	0	1
SLITRK1	ENST00000377084	merfish	1	0	0	0	0	0	0	0	0	1	0	0	0	0	0	0	0	0	0	1	0	0	0	0	0	0	0	0	1	0
TRPM3	ENST00000377110	merfish	0	1	0	0	1	0	0	0	0	0	0	0	0	0	0	0	0	0	0	0	0	0	0	0	0	1	0	0	1	0
PLXDC2	ENST00000377252	merfish	0	0	0	0	0	1	0	0	0	0	0	0	0	0	0	1	0	0	0	0	0	1	0	0	1	0	0	0	0	0
KCTD12	ENST00000377474	merfish	0	0	0	1	0	0	0	0	0	0	0	0	0	0	0	0	1	0	0	0	1	0	0	0	0	0	0	0	0	1
IGFBPL1	ENST00000377694	merfish	0	0	1	1	0	0	1	1	0	0	0	0	0	0	0	0	0	0	0	0	0	0	0	0	0	0	0	0	0	0
KLHL1	ENST00000377844	merfish	1	0	0	0	0	0	0	0	0	0	0	1	0	0	0	0	0	1	0	0	0	0	0	0	0	0	0	0	0	1
PCDH9	ENST00000377865	merfish	0	0	0	0	0	0	0	0	0	0	0	1	0	0	0	0	0	1	0	0	0	0	0	1	0	0	0	1	0	0
HTR4	ENST00000377888	merfish	0	0	0	0	0	0	1	0	0	0	0	0	0	0	0	0	0	1	0	0	0	0	1	0	0	0	1	0	0	0
PCDH17	ENST00000377918	merfish	0	0	0	0	0	0	0	0	0	1	1	0	0	0	0	0	0	0	1	0	0	0	0	1	0	0	0	0	0	0
SCGN	ENST00000377961	merfish	0	0	0	0	1	1	0	0	0	0	0	0	0	0	0	0	0	0	0	0	0	0	0	0	0	0	0	0	1	1
ITGA8	ENST00000378076	merfish	0	0	0	0	0	0	0	1	0	0	0	0	0	0	0	0	1	0	0	0	0	0	1	0	0	0	1	0	0	0
HES5	ENST00000378453	merfish	1	0	0	0	0	0	0	0	1	0	0	0	0	0	0	0	0	0	0	0	0	0	1	0	0	0	1	0	0	0
KITLG	ENST00000378535	merfish	1	0	0	0	0	0	0	0	0	1	0	0	0	1	0	0	0	0	0	0	0	0	0	0	0	0	1	0	0	0
LRP4	ENST00000378623	merfish	0	0	0	0	0	0	0	0	0	0	0	0	1	0	0	0	0	1	1	0	0	0	0	1	0	0	0	0	0	0
ID4	ENST00000378700	merfish	0	0	0	1	0	0	0	0	1	0	0	0	0	1	0	0	0	0	0	0	0	0	0	0	0	0	1	0	0	0
ARX	ENST00000379044	merfish	0	0	0	0	0	0	0	0	0	0	0	1	0	0	0	0	1	0	0	0	0	0	0	1	0	0	1	0	0	0
FSTL5	ENST00000379164	merfish	0	0	0	0	0	0	1	0	0	0	0	1	0	0	0	0	0	0	0	0	0	0	0	0	0	0	0	1	1	0
LHFPL6	ENST00000379589	merfish	0	0	0	0	0	0	1	0	1	0	0	0	0	1	0	0	1	0	0	0	0	0	0	0	0	0	0	0	0	0
KATNB1	ENST00000379661	merfish	0	0	0	0	0	0	0	0	0	0	0	0	0	1	0	0	1	0	0	0	0	0	0	0	1	0	1	0	0	0
IQGAP2	ENST00000379730	merfish	0	1	0	1	0	0	0	0	1	0	0	1	0	0	0	0	0	0	0	0	0	0	0	0	0	0	0	0	0	0
SFRP1	ENST00000379845	merfish	0	0	0	0	0	0	0	0	0	0	0	0	0	1	1	0	0	0	0	0	0	0	0	0	1	0	0	0	0	1
MAB21L1	ENST00000379919	merfish	0	1	0	0	0	0	0	0	0	0	0	1	0	0	0	0	0	0	1	0	0	0	0	0	0	0	0	0	1	0
LINGO2	ENST00000379992	merfish	0	0	0	0	0	0	0	1	0	0	0	0	0	0	0	1	0	0	1	0	0	0	0	0	0	0	0	0	1	0
ADAMTSL1	ENST00000380548	merfish	0	0	0	0	1	0	0	1	0	0	0	0	0	0	0	0	0	0	0	0	0	1	0	0	0	1	0	0	0	0
AKR1C2	ENST00000380753	merfish	0	0	0	1	0	0	0	1	0	0	0	0	0	0	0	0	1	0	0	1	0	0	0	0	0	0	0	0	0	0
CER1	ENST00000380911	merfish	0	0	0	0	0	0	0	0	0	1	0	1	0	0	0	1	0	1	0	0	0	0	0	0	0	0	0	0	0	0
ADAMTS6	ENST00000381055	merfish	0	0	0	0	0	0	0	1	0	0	0	0	0	1	0	0	0	0	0	0	0	0	1	0	0	0	0	1	0	0
KIF2A	ENST00000381103	merfish	1	0	0	0	1	0	1	0	0	0	1	0	0	0	0	0	0	0	0	0	0	0	0	0	0	0	0	0	0	0
SMOC1	ENST00000381280	merfish	0	0	0	0	0	0	0	0	0	0	1	1	0	0	0	0	0	0	1	1	0	0	0	0	0	0	0	0	0	0
ADARB2	ENST00000381312	merfish	0	0	0	0	0	0	0	0	1	0	0	0	0	0	0	1	0	0	0	0	1	0	0	0	0	1	0	0	0	0
ITPR2	ENST00000381340	merfish	0	0	0	0	1	0	0	0	0	0	0	1	0	0	0	0	0	1	0	1	0	0	0	0	0	0	0	0	0	0
CDK8	ENST00000381527	merfish	0	0	0	0	0	0	0	0	0	0	0	0	0	0	1	1	0	0	0	0	0	0	1	1	0	0	0	0	0	0
RRM2	ENST00000381786	merfish	0	0	0	1	0	0	0	0	1	0	0	0	0	0	0	0	0	0	0	1	0	0	0	0	0	0	0	0	0	1
SGCZ	ENST00000382080	merfish	0	0	1	0	0	0	1	0	0	0	0	0	0	0	0	0	0	0	0	0	0	1	0	0	0	0	0	0	0	1
DOCK8	ENST00000382329	merfish	1	0	0	0	0	0	0	1	0	0	0	0	0	0	0	0	1	0	0	0	0	0	0	0	0	1	0	0	0	0
OLIG1	ENST00000382348	merfish	1	0	0	0	0	0	1	0	0	0	0	0	0	0	0	0	0	0	0	0	0	0	0	1	0	0	0	0	0	1
OLIG2	ENST00000382357	merfish	0	0	0	0	0	0	0	0	0	0	0	0	1	0	0	1	0	0	1	0	0	1	0	0	0	0	0	0	0	0
CPEB2	ENST00000382395	merfish	0	1	0	0	0	0	0	0	0	0	0	0	0	0	0	1	0	0	0	0	0	1	0	0	0	0	0	1	0	0
SEMA5A	ENST00000382496	merfish	0	0	0	0	0	1	0	0	0	0	0	1	0	0	0	0	0	0	0	0	0	0	0	1	1	0	0	0	0	0
NEDD4L	ENST00000382850	merfish	0	0	0	0	0	1	0	0	0	1	0	0	0	0	0	0	0	0	0	0	0	0	0	1	0	0	0	0	0	1
AQP4	ENST00000383168	merfish	0	0	0	0	0	0	0	1	0	1	0	0	0	0	0	0	0	0	0	0	0	0	0	0	0	0	1	0	0	1
CHRM5	ENST00000383263	merfish	0	0	0	0	0	0	0	0	0	0	0	1	0	0	0	0	0	1	1	0	0	0	0	0	1	0	0	0	0	0
GPX3	ENST00000388825	merfish	0	0	0	0	0	0	0	0	0	1	0	0	1	0	0	0	0	0	1	0	0	0	0	0	0	0	0	0	1	0
DIAPH1	ENST00000389054	merfish	0	0	0	0	1	0	0	0	0	1	0	0	0	0	0	1	0	0	0	0	0	0	0	0	0	0	0	1	0	0
GRIK1	ENST00000389125	merfish	0	0	1	0	0	0	0	0	0	1	0	0	0	0	0	1	0	0	0	0	0	0	0	1	0	0	0	0	0	0
DNM2	ENST00000389253	merfish	0	0	0	0	0	0	0	1	0	0	0	1	0	0	0	0	0	0	0	0	0	0	0	0	0	1	0	0	0	1
CAMSAP1	ENST00000389532	merfish	0	0	0	0	0	1	0	0	0	0	0	0	0	0	0	0	0	1	1	0	0	0	0	0	0	0	0	0	0	1
TBR1	ENST00000389554	merfish	0	0	0	0	0	0	0	0	0	0	1	0	0	0	0	0	0	1	0	0	0	1	0	0	0	0	0	0	0	1
LAMA1	ENST00000389658	merfish	0	1	0	0	0	0	0	0	0	0	0	1	0	0	0	0	0	1	0	0	0	0	1	0	0	0	0	0	0	0
EPHA6	ENST00000389672	merfish	0	0	0	1	1	0	0	0	0	0	0	0	0	0	0	0	0	0	0	1	1	0	0	0	0	0	0	0	0	0
PID1	ENST00000392055	merfish	0	0	0	1	0	1	0	0	0	0	0	0	0	0	0	0	0	0	0	0	0	0	0	0	0	1	0	0	1	0
RABGAP1L	ENST00000392064	merfish	0	1	1	0	0	0	0	0	0	0	0	0	0	0	0	0	0	0	0	0	0	0	0	0	0	0	0	1	1	0
CD247	ENST00000392122	merfish	1	1	0	0	0	0	0	0	0	0	0	0	0	0	1	1	0	0	0	0	0	0	0	0	0	0	0	0	0	0
SPHK1	ENST00000392496	merfish	0	1	0	0	0	0	0	0	1	0	0	0	0	0	0	0	0	0	0	0	1	0	0	0	0	0	1	0	0	0
PEX5L	ENST00000392649	merfish	0	0	0	0	0	0	0	0	0	0	0	0	0	0	0	0	0	0	1	0	1	0	1	1	0	0	0	0	0	0
BAZ2B	ENST00000392782	merfish	0	0	0	1	0	0	0	1	0	0	0	0	0	1	0	0	0	0	1	0	0	0	0	0	0	0	0	0	0	0
GALNT13	ENST00000392825	merfish	0	0	0	1	1	0	1	0	0	0	0	1	0	0	0	0	0	0	0	0	0	0	0	0	0	0	0	0	0	0
PDGFD	ENST00000393158	merfish	0	0	0	0	0	0	0	0	0	0	1	1	0	0	0	0	0	0	0	0	0	0	0	0	1	1	0	0	0	0
NTNG2	ENST00000393229	merfish	0	0	1	0	0	0	0	0	1	0	0	0	0	0	0	0	1	0	0	0	0	0	0	0	0	0	1	0	0	0
MAF	ENST00000393350	merfish	0	0	0	0	0	0	0	0	0	0	0	0	0	1	0	0	0	1	0	1	0	0	0	1	0	0	0	0	0	0
PTPRZ1	ENST00000393386	merfish	0	0	0	0	0	0	0	0	0	0	0	0	1	0	0	1	0	0	0	0	0	0	0	0	1	0	0	1	0	0
FOXP2	ENST00000393491	merfish	1	0	0	0	0	0	0	0	0	0	0	1	1	0	0	0	0	0	0	0	0	0	0	0	1	0	0	0	0	0
ETV4	ENST00000393664	merfish	0	0	0	1	0	0	0	1	0	0	0	0	0	0	0	0	0	1	0	0	0	0	1	0	0	0	0	0	0	0
GABRB2	ENST00000393959	merfish	0	0	0	0	1	0	0	0	0	0	1	0	0	1	0	0	0	0	0	1	0	0	0	0	0	0	0	0	0	0
EMX1	ENST00000394111	merfish	1	0	1	0	0	0	0	0	0	0	0	0	0	0	0	0	0	0	0	0	0	0	0	0	0	1	0	0	1	0
QRFPR	ENST00000394427	merfish	0	0	0	0	0	0	0	1	0	1	0	0	0	0	0	0	0	0	1	0	0	0	1	0	0	0	0	0	0	0
CXXC4	ENST00000394767	merfish	0	0	0	0	0	1	0	0	0	0	0	0	0	0	0	1	0	0	0	0	0	0	0	1	0	1	0	0	0	0
PPP3CA	ENST00000394854	merfish	0	0	0	0	0	0	0	1	0	1	0	0	0	0	0	0	0	0	0	0	0	0	0	0	1	0	0	0	1	0
SP9	ENST00000394967	merfish	0	0	0	0	0	0	0	0	0	0	1	0	1	0	0	0	0	0	1	0	0	0	0	0	0	1	0	0	0	0
PLPPR1	ENST00000395056	merfish	0	0	0	1	0	1	0	0	0	0	0	0	0	0	0	0	0	0	0	0	0	0	0	0	1	0	1	0	0	0
SPP1	ENST00000395080	merfish	0	0	0	1	0	0	0	1	0	0	0	0	0	0	0	0	0	0	0	0	0	0	0	1	0	1	0	0	0	0
DAAM1	ENST00000395125	merfish	0	0	0	0	0	0	0	1	0	0	0	0	0	0	1	0	0	0	0	0	0	1	0	0	0	0	0	0	0	1
FAM135B	ENST00000395297	merfish	0	0	0	0	0	1	0	0	0	1	0	0	0	1	0	0	0	0	1	0	0	0	0	0	0	0	0	0	0	0
ALDOC	ENST00000395321	merfish	0	0	0	0	0	0	0	0	0	0	0	0	1	0	0	0	1	0	0	0	0	0	0	0	1	0	0	0	1	0
QRICH1	ENST00000395443	merfish	0	0	0	0	0	0	0	0	0	1	0	0	1	0	0	0	0	0	0	1	0	0	0	0	0	0	1	0	0	0
SPECC1	ENST00000395530	merfish	0	0	0	0	0	0	0	0	0	0	0	0	1	0	0	1	0	0	0	0	0	0	0	0	0	0	1	0	1	0
GLI3	ENST00000395925	merfish	0	0	0	0	0	0	0	0	0	0	0	0	0	0	1	1	0	0	1	1	0	0	0	0	0	0	0	0	0	0
ST8SIA1	ENST00000396037	merfish	0	0	0	0	1	0	0	0	0	0	0	0	0	0	0	1	0	0	0	1	0	0	0	0	0	0	0	0	0	1
ELMO1	ENST00000396040	merfish	0	0	0	0	0	1	0	0	1	0	0	0	0	0	0	0	0	0	0	0	1	0	0	0	1	0	0	0	0	0
PDE1C	ENST00000396184	merfish	0	0	0	0	0	0	0	0	1	1	0	0	0	0	0	0	0	0	0	0	0	0	0	0	0	0	0	0	1	1
NDE1	ENST00000396354	merfish	0	0	0	0	1	0	0	0	0	0	0	1	0	0	1	0	0	0	0	0	0	0	0	0	0	0	0	0	0	1
FABP5	ENST00000396359	merfish	0	0	0	0	0	0	0	0	0	0	0	0	0	0	0	0	0	0	1	1	0	0	0	0	0	0	1	1	0	0
ETV6	ENST00000396373	merfish	0	0	0	0	0	0	0	0	0	0	0	0	0	1	0	1	0	0	0	0	0	0	0	0	0	0	1	0	0	1
KIAA1217	ENST00000396445	merfish	0	0	0	0	0	0	0	0	0	1	0	0	0	0	1	0	0	0	0	0	0	0	1	0	0	0	0	1	0	0
GRIN2A	ENST00000396573	merfish	0	0	0	0	1	0	0	0	0	0	0	0	0	0	1	0	0	0	0	0	0	0	0	1	0	0	0	0	1	0
ARHGAP5	ENST00000396582	merfish	0	0	0	0	0	0	0	0	0	0	0	0	1	0	0	0	0	1	0	0	0	0	0	0	0	0	0	1	1	0
LIMCH1	ENST00000396595	merfish	0	0	1	0	0	0	0	0	0	0	0	0	0	0	1	0	0	0	0	0	0	0	0	1	1	0	0	0	0	0
STXBP6	ENST00000396700	merfish	0	1	0	1	0	0	0	0	0	0	0	0	0	0	0	0	0	0	0	0	0	0	0	0	0	1	0	1	0	0
PPARG	ENST00000397015	merfish	0	0	0	0	0	1	0	0	0	0	0	0	0	0	1	0	0	0	0	0	0	1	0	0	0	0	0	1	0	0
PAFAH1B1	ENST00000397195	merfish	0	0	0	0	0	0	0	0	0	0	1	0	0	0	0	0	0	1	0	0	0	0	1	0	0	0	0	1	0	0
CLASP1	ENST00000397587	merfish	0	0	0	0	1	0	1	0	0	0	0	0	0	0	0	0	0	0	1	0	0	0	0	0	0	0	0	1	0	0
MEIS2	ENST00000397624	merfish	0	0	1	0	0	0	0	0	0	0	0	0	0	0	0	0	1	0	0	0	1	0	0	0	1	0	0	0	0	0
MET	ENST00000397752	merfish	0	0	0	0	0	0	0	0	0	0	0	0	0	0	0	0	0	0	0	1	0	1	0	0	0	1	0	1	0	0
MBP	ENST00000397866	merfish	0	1	0	0	0	0	0	1	0	0	0	0	0	0	0	0	1	0	0	0	0	1	0	0	0	0	0	0	0	0
ZFHX3	ENST00000397992	merfish	0	0	0	0	1	1	0	0	0	0	0	0	1	1	0	0	0	0	0	0	0	0	0	0	0	0	0	0	0	0
TMEM123	ENST00000398136	merfish	0	0	0	0	0	0	0	0	0	0	0	0	0	0	0	0	0	0	0	1	0	0	0	1	0	0	1	0	1	0
CCBE1	ENST00000398179	merfish	1	0	1	0	0	0	0	0	0	0	0	0	0	0	0	0	0	0	0	0	0	1	0	1	0	0	0	0	0	0
CST3	ENST00000398409	merfish	0	0	0	0	0	0	1	0	1	0	0	0	0	0	0	0	0	0	0	0	0	0	0	0	0	1	0	0	1	0
PTCHD4	ENST00000398738	merfish	1	0	0	0	0	1	0	0	0	0	0	0	0	0	0	0	0	0	1	0	0	0	0	1	0	0	0	0	0	0
RCAN1	ENST00000399272	merfish	0	0	0	1	0	0	0	0	0	0	0	0	0	1	0	0	0	0	0	1	0	0	0	0	0	0	0	0	1	0
DGKB	ENST00000399322	merfish	0	0	0	0	0	0	0	0	0	0	0	0	1	0	1	1	1	0	0	0	0	0	0	0	0	0	0	0	0	0
STARD13	ENST00000399365	merfish	0	0	0	0	0	0	0	0	1	0	0	0	0	1	0	0	0	0	0	0	0	0	0	1	1	0	0	0	0	0
GABRA5	ENST00000400081	merfish	0	0	0	0	0	1	0	0	0	0	0	1	0	0	0	0	1	0	0	0	0	0	0	0	0	1	0	0	0	0
COLEC12	ENST00000400256	merfish	0	0	0	0	0	0	0	0	1	0	0	1	0	1	0	1	0	0	0	0	0	0	0	0	0	0	0	0	0	0
DIAPH3	ENST00000400324	merfish	0	1	0	0	0	0	1	0	0	0	0	0	0	0	0	0	0	0	0	0	0	0	0	1	0	0	0	1	0	0
NCAM2	ENST00000400546	merfish	0	0	0	0	0	0	0	0	0	1	0	0	0	0	0	0	0	1	0	0	1	0	0	0	1	0	0	0	0	0
KAZN	ENST00000400798	merfish	0	0	0	0	0	0	0	1	1	0	0	0	0	0	0	0	0	0	0	0	0	0	0	0	0	0	0	1	1	0
AFDN	ENST00000400822	merfish	0	0	0	0	0	0	0	1	0	0	0	0	1	0	0	0	0	0	0	1	0	0	0	0	0	0	0	0	1	0
VAMP1	ENST00000400911	merfish	0	0	0	0	0	0	0	0	0	1	0	0	0	0	0	0	0	1	0	1	0	0	0	0	0	0	0	0	0	1
WDR62	ENST00000401500	merfish	0	0	1	1	0	0	0	0	0	0	0	0	0	0	0	0	1	1	0	0	0	0	0	0	0	0	0	0	0	0
PRKG1	ENST00000401604	merfish	0	0	1	0	0	1	0	0	1	0	0	1	0	0	0	0	0	0	0	0	0	0	0	0	0	0	0	0	0	0
ERBB4	ENST00000402597	merfish	0	0	0	0	0	0	0	0	0	1	0	1	1	0	1	0	0	0	0	0	0	0	0	0	0	0	0	0	0	0
PDZRN4	ENST00000402685	merfish	0	0	0	0	0	0	0	0	0	0	0	0	0	0	0	0	1	1	1	1	0	0	0	0	0	0	0	0	0	0
CPE	ENST00000402744	merfish	0	0	0	0	0	0	0	0	0	0	0	0	0	1	0	1	0	0	0	0	0	0	0	0	1	0	0	0	1	0
RGS6	ENST00000402788	merfish	0	0	1	0	0	0	0	0	0	0	0	1	0	1	0	0	0	0	1	0	0	0	0	0	0	0	0	0	0	0
NFIA	ENST00000403491	merfish	0	0	0	0	0	0	0	0	0	0	0	0	0	0	0	0	0	0	0	0	1	1	0	0	0	0	0	0	1	1
HCRTR1	ENST00000403528	merfish	1	0	0	0	0	0	1	0	0	0	0	0	0	0	0	0	0	0	0	0	0	0	1	0	0	1	0	0	0	0
MAST4	ENST00000403625	merfish	0	0	0	1	0	0	0	0	0	0	0	1	0	0	0	0	0	0	0	0	0	0	1	0	0	0	0	0	0	1
EFR3B	ENST00000403714	merfish	0	0	0	0	0	0	0	0	0	0	0	0	1	0	1	0	0	0	0	1	0	0	1	0	0	0	0	0	0	0
LTBP1	ENST00000404525	merfish	0	0	0	0	0	0	0	0	0	1	0	0	0	0	1	0	0	0	0	0	0	0	0	1	0	0	1	0	0	0
SLIT3	ENST00000404867	merfish	0	1	0	0	0	0	0	0	0	0	0	0	0	0	0	0	0	1	0	1	0	0	0	0	0	0	0	1	0	0
CACNA1I	ENST00000404898	merfish	1	0	1	0	0	0	1	0	1	0	0	0	0	0	0	0	0	0	0	0	0	0	0	0	0	0	0	0	0	0
CLU	ENST00000405140	merfish	0	0	0	0	0	0	0	0	0	0	0	0	0	0	0	0	0	0	0	0	0	1	0	1	0	1	0	0	1	0
ETV1	ENST00000405358	merfish	1	0	0	0	0	0	0	1	0	0	0	0	0	0	0	0	0	0	0	0	1	0	0	0	0	0	0	0	1	0
CALN1	ENST00000405452	merfish	0	0	1	0	1	0	0	0	1	0	1	0	0	0	0	0	0	0	0	0	0	0	0	0	0	0	0	0	0	0
HDAC9	ENST00000406072	merfish	0	0	0	0	0	0	0	0	0	0	0	0	0	1	0	1	0	0	1	0	0	0	1	0	0	0	0	0	0	0
CDCA7L	ENST00000406877	merfish	0	0	0	0	1	0	0	0	0	0	1	0	0	0	0	0	0	0	0	0	0	0	0	1	1	0	0	0	0	0
PRR16	ENST00000407149	merfish	0	0	0	0	0	0	0	1	1	0	0	0	0	0	0	0	0	0	0	0	0	0	0	0	0	1	1	0	0	0
SNTG2	ENST00000407292	merfish	0	1	0	1	0	0	0	0	0	0	0	0	0	0	0	0	0	0	0	0	0	0	0	0	1	0	0	0	1	0
ZFPM2	ENST00000407775	merfish	0	0	0	0	0	0	0	0	0	0	0	1	0	1	0	0	0	0	0	0	0	1	0	0	0	1	0	0	0	0
AKT1	ENST00000407796	merfish	0	0	0	0	0	0	0	0	0	0	0	0	0	0	0	0	1	1	0	0	0	0	0	0	0	0	1	1	0	0
MYT1L	ENST00000407844	merfish	0	0	1	0	0	1	0	0	0	0	0	0	0	0	0	0	0	0	0	0	0	0	0	0	0	0	1	0	0	1
SETD5	ENST00000407969	merfish	0	0	0	0	0	0	0	0	0	0	0	0	0	0	0	0	0	0	0	0	0	1	0	1	0	0	0	1	0	1
SHISA6	ENST00000409168	merfish	0	0	0	0	1	0	0	0	0	0	0	0	0	0	0	0	0	1	0	0	0	0	1	0	0	1	0	0	0	0
DYNC1I2	ENST00000409197	merfish	0	0	1	0	0	0	0	0	0	0	0	1	0	0	1	0	0	0	0	0	0	0	0	0	0	0	0	1	0	0
ITPRID1	ENST00000409210	merfish	0	0	1	0	0	1	1	0	0	0	1	0	0	0	0	0	0	0	0	0	0	0	0	0	0	0	0	0	0	0
ZEB2	ENST00000409487	merfish	0	0	0	0	0	0	0	0	0	0	0	1	0	1	0	0	0	0	0	0	1	0	0	0	0	0	0	0	0	1
DNAH11	ENST00000409508	merfish	1	0	0	0	0	0	0	0	1	0	0	0	0	0	0	0	0	1	0	0	0	0	0	0	0	0	0	1	0	0
SETD2	ENST00000409792	merfish	0	0	0	0	0	0	0	0	1	0	1	0	0	0	0	0	0	0	0	0	0	0	0	0	1	0	0	1	0	0
DPP10	ENST00000410059	merfish	0	0	0	0	0	0	0	0	1	0	0	0	0	0	0	0	1	0	1	0	0	0	0	0	0	1	0	0	0	0
ZNF385B	ENST00000410066	merfish	0	0	0	1	0	0	0	0	0	0	1	0	0	0	0	0	0	1	0	1	0	0	0	0	0	0	0	0	0	0
DCC	ENST00000412726	merfish	0	0	0	1	0	0	0	1	0	0	0	0	0	0	1	0	0	0	0	0	0	0	0	0	0	0	0	0	1	0
THSD7B	ENST00000413152	merfish	0	1	0	0	0	0	0	0	0	0	0	0	0	0	0	0	0	1	0	0	1	0	0	0	0	0	0	0	1	0
PRKCA	ENST00000413366	merfish	1	0	1	0	0	0	0	0	0	0	0	0	0	0	0	0	0	0	0	0	0	0	0	0	0	0	0	1	0	1
TOX2	ENST00000413823	merfish	0	0	1	0	0	0	0	0	0	0	1	0	0	0	1	0	0	0	0	0	0	1	0	0	0	0	0	0	0	0
NUSAP1	ENST00000414849	merfish	0	1	1	0	0	0	0	1	1	0	0	0	0	0	0	0	0	0	0	0	0	0	0	0	0	0	0	0	0	0
INPP5D	ENST00000415617	merfish	0	1	0	0	0	1	0	0	0	0	0	0	0	0	0	0	0	0	0	1	0	0	0	1	0	0	0	0	0	0
PRDM8	ENST00000415738	merfish	0	1	0	0	0	0	0	0	0	1	0	0	0	0	1	0	0	0	0	0	0	0	0	0	0	0	0	0	1	0
MBIP	ENST00000416007	merfish	0	0	1	0	0	1	0	0	0	0	0	0	0	0	0	0	0	0	0	0	0	0	0	0	0	1	0	1	0	0
PCAT6	ENST00000417262	merfish	0	0	0	0	0	1	0	0	0	0	0	0	0	0	0	0	0	1	0	1	0	0	0	0	0	0	1	0	0	0
RORB-AS1	ENST00000417576	merfish	0	0	1	0	0	0	1	0	0	0	0	0	1	0	0	0	0	0	0	0	0	0	0	0	0	1	0	0	0	0
MPPED1	ENST00000417669	merfish	0	0	1	0	1	0	0	0	0	0	0	0	0	0	0	0	0	0	0	0	0	0	0	0	1	0	0	1	0	0
LINC02593	ENST00000417705	merfish	0	0	1	0	0	0	0	0	0	0	0	1	0	0	0	0	0	0	0	0	0	1	0	0	1	0	0	0	0	0
PVALB	ENST00000417718	merfish	1	0	0	0	0	0	0	0	1	0	0	0	0	0	0	0	1	0	0	0	0	0	0	1	0	0	0	0	0	0
AC009506.1	ENST00000418474	merfish	0	1	0	0	1	0	0	0	0	0	0	0	0	0	0	0	0	0	0	0	0	1	0	1	0	0	0	0	0	0
SIX3-AS1	ENST00000419364	merfish	0	0	0	1	0	0	0	0	1	0	0	0	0	0	0	1	0	0	1	0	0	0	0	0	0	0	0	0	0	0
STK3	ENST00000419617	merfish	0	0	0	0	0	0	1	0	0	0	0	1	0	0	0	0	0	0	0	0	0	1	1	0	0	0	0	0	0	0
NR2F2	ENST00000421109	merfish	1	0	0	1	0	0	0	1	0	0	0	1	0	0	0	0	0	0	0	0	0	0	0	0	0	0	0	0	0	0
LINC00271	ENST00000421378	merfish	0	0	0	0	0	0	0	0	0	0	0	0	0	0	0	0	0	0	0	0	0	1	1	0	1	0	0	0	0	1
SOX1-OT	ENST00000421423	merfish	0	0	0	0	0	0	0	0	0	0	0	0	1	0	1	0	0	0	0	0	0	0	0	0	0	0	0	1	0	1
DDN	ENST00000421952	merfish	0	0	0	0	0	0	1	1	0	0	0	0	0	0	0	0	0	0	0	0	0	0	1	1	0	0	0	0	0	0
TMEM132D	ENST00000422113	merfish	1	0	0	0	0	1	0	0	0	0	0	0	1	0	0	0	0	1	0	0	0	0	0	0	0	0	0	0	0	0
L3MBTL1	ENST00000422861	merfish	0	0	0	0	0	1	0	0	0	0	0	0	0	0	0	1	0	0	1	0	0	0	0	0	0	0	1	0	0	0
ST7	ENST00000422922	merfish	0	0	0	0	1	0	0	0	0	0	0	0	0	0	0	0	1	0	0	0	0	0	1	0	0	0	0	1	0	0
TOP2A	ENST00000423485	merfish	0	0	0	0	0	1	1	0	0	0	0	0	0	0	0	0	0	0	0	1	0	0	0	0	0	0	0	0	1	0
CHD7	ENST00000423902	merfish	0	0	0	0	0	0	0	0	0	0	0	0	0	0	1	1	0	0	0	0	0	0	0	0	0	0	0	0	1	1
GPR85	ENST00000424100	merfish	0	0	0	0	0	0	0	0	0	0	0	0	0	0	0	0	0	0	0	0	1	0	0	1	0	0	1	0	0	1
TBL1X	ENST00000424279	merfish	0	0	0	0	0	0	0	0	0	0	0	0	0	0	1	1	0	0	0	0	1	1	0	0	0	0	0	0	0	0
ELFN1	ENST00000424383	merfish	0	0	0	1	0	0	0	0	0	0	0	0	1	0	0	0	0	0	0	1	0	0	0	0	0	1	0	0	0	0
LHFPL3	ENST00000424859	merfish	0	0	0	0	0	0	1	1	0	0	0	0	1	1	0	0	0	0	0	0	0	0	0	0	0	0	0	0	0	0
AC017053.1	ENST00000425125	merfish	0	0	0	0	0	0	0	0	0	0	0	0	1	0	1	0	0	0	1	0	1	0	0	0	0	0	0	0	0	0
MDGA2	ENST00000426342	merfish	0	1	1	0	0	0	0	0	0	0	0	0	0	0	0	0	0	0	1	0	0	0	0	1	0	0	0	0	0	0
SEMA3E	ENST00000427262	merfish	0	0	1	0	0	0	0	0	0	0	1	0	0	0	0	0	0	0	0	0	0	0	1	0	0	1	0	0	0	0
CNTN4	ENST00000427331	merfish	0	0	0	1	0	0	0	0	0	0	0	0	0	0	1	0	0	0	0	1	0	0	0	0	0	0	0	1	0	0
LMO1	ENST00000428101	merfish	0	0	0	0	0	0	0	0	0	0	0	0	0	1	0	0	0	1	0	0	0	0	0	0	0	0	1	0	1	0
NRXN3	ENST00000428277	merfish	1	0	0	0	0	0	0	0	0	0	0	0	0	0	0	0	0	1	0	0	0	1	0	0	0	1	0	0	0	0
GRIA4	ENST00000428631	merfish	0	0	0	1	0	1	0	0	0	0	0	0	0	0	0	0	0	0	0	1	0	0	1	0	0	0	0	0	0	0
CFTR	ENST00000429014	merfish	0	0	0	0	0	0	0	0	0	0	0	0	0	0	0	0	1	1	0	0	0	0	0	0	0	0	0	0	1	1
RELN	ENST00000429186	merfish	1	0	0	1	0	0	0	0	1	0	1	0	0	0	0	0	0	0	0	0	0	0	0	0	0	0	0	0	0	0
KIF9-AS1	ENST00000429315	merfish	0	0	0	0	0	0	0	0	0	0	0	0	1	0	0	1	0	0	0	0	0	0	0	0	0	1	0	0	0	1
R3HDM1	ENST00000429703	merfish	0	0	1	0	0	0	0	0	1	0	0	0	1	0	0	0	0	0	0	0	0	0	0	0	0	0	0	0	0	1
CPNE4	ENST00000429747	merfish	0	1	0	0	0	0	0	0	0	0	0	0	0	0	1	0	0	0	1	0	0	0	0	0	0	0	0	1	0	0
DLX6-AS1	ENST00000430027	merfish	0	0	0	0	1	0	1	0	0	0	0	0	0	0	0	0	0	0	0	0	0	0	1	0	0	0	0	0	1	0
CNTNAP5	ENST00000431078	merfish	1	0	0	0	1	0	0	0	0	0	0	0	0	0	0	0	0	0	0	1	0	1	0	0	0	0	0	0	0	0
TLK1	ENST00000431350	merfish	0	0	0	1	0	0	0	0	0	0	0	1	0	0	0	0	0	1	0	0	0	0	0	0	0	0	0	0	1	0
RBMS3	ENST00000432518	merfish	0	0	0	0	0	0	1	0	0	0	0	1	0	1	1	0	0	0	0	0	0	0	0	0	0	0	0	0	0	0
HMGCS1	ENST00000433297	merfish	1	0	0	0	0	0	0	0	1	0	0	0	0	0	0	0	0	0	0	0	1	0	0	0	0	0	0	0	0	1
NEFM	ENST00000433454	merfish	0	1	0	0	0	0	0	0	0	0	1	0	0	0	0	0	0	0	0	0	0	0	1	0	0	0	1	0	0	0
MDGA1	ENST00000434837	merfish	0	0	0	0	0	0	0	0	1	0	0	0	0	0	0	0	0	1	0	0	0	0	1	0	0	0	0	0	1	0
KIF5C	ENST00000435030	merfish	0	0	0	0	0	1	0	0	1	0	0	0	0	1	0	0	0	0	0	0	0	0	0	0	0	0	0	0	0	1
TMEM132C	ENST00000435159	merfish	0	0	0	0	1	0	0	0	0	0	0	1	1	0	0	0	0	0	0	0	0	0	0	0	0	1	0	0	0	0
ABTB2	ENST00000435224	merfish	0	0	0	0	0	0	1	0	0	0	0	0	0	0	1	0	0	0	0	0	1	0	0	0	0	0	0	1	0	0
SGCD	ENST00000435422	merfish	0	0	1	0	0	0	0	0	0	0	1	0	0	1	0	0	0	0	0	0	0	0	0	0	0	0	0	0	0	1
PDE1A	ENST00000435564	merfish	1	0	0	0	0	1	0	0	0	0	0	0	0	0	0	0	0	0	0	0	0	0	0	0	0	1	1	0	0	0
GAS7	ENST00000437099	merfish	1	0	0	0	0	0	0	0	0	0	1	0	0	0	1	0	0	0	0	0	0	0	1	0	0	0	0	0	0	0
LRP1B	ENST00000437977	merfish	0	0	0	0	0	0	0	0	0	0	0	0	0	1	0	0	1	0	1	0	1	0	0	0	0	0	0	0	0	0
DIO2	ENST00000438257	merfish	0	1	0	0	1	0	1	0	1	0	0	0	0	0	0	0	0	0	0	0	0	0	0	0	0	0	0	0	0	0
HMGB2	ENST00000438704	merfish	0	0	0	0	0	0	0	0	0	0	1	1	0	0	0	0	1	1	0	0	0	0	0	0	0	0	0	0	0	0
SYNJ1	ENST00000438952	merfish	0	0	0	0	0	0	0	0	0	0	0	0	0	0	1	0	1	0	0	0	0	0	0	0	1	0	0	1	0	0
ZFP36L1	ENST00000439696	merfish	0	1	0	0	0	1	1	0	0	1	0	0	0	0	0	0	0	0	0	0	0	0	0	0	0	0	0	0	0	0
BMPR1B	ENST00000440890	merfish	0	0	0	0	0	0	1	0	0	0	1	0	0	0	0	0	0	0	0	0	0	0	0	0	0	0	1	0	0	1
SOX5	ENST00000441133	merfish	1	0	0	0	0	0	0	0	0	1	0	0	0	0	0	0	0	0	0	0	0	0	0	1	0	0	0	1	0	0
IL1RAP	ENST00000443369	merfish	0	0	0	0	0	0	0	0	0	0	0	0	1	1	0	0	0	0	0	0	0	0	1	1	0	0	0	0	0	0
LRP2	ENST00000443831	merfish	0	1	0	0	0	0	0	0	0	0	0	0	1	0	0	0	0	0	0	0	0	0	0	1	0	1	0	0	0	0
TRIM67	ENST00000444294	merfish	0	0	0	0	0	0	0	0	0	1	0	1	0	0	0	0	0	0	1	0	1	0	0	0	0	0	0	0	0	0
CCDC88A	ENST00000444458	merfish	0	0	0	1	0	1	0	0	0	0	0	0	0	0	0	0	0	0	0	0	0	1	0	1	0	0	0	0	0	0
EEPD1	ENST00000444777	merfish	0	0	1	1	0	0	0	0	0	0	0	0	0	0	1	1	0	0	0	0	0	0	0	0	0	0	0	0	0	0
LINC01833	ENST00000444871	merfish	1	0	0	0	0	0	0	0	0	1	0	0	1	0	0	0	0	0	0	0	0	0	0	0	0	1	0	0	0	0
SLC35A2	ENST00000445167	merfish	0	1	0	0	0	0	0	0	1	0	0	0	0	0	0	1	0	0	0	0	0	0	0	1	0	0	0	0	0	0
CHRM2	ENST00000445907	merfish	0	0	1	0	0	0	0	1	0	0	0	0	0	0	0	0	1	0	0	0	0	0	0	0	0	0	0	0	1	0
SERPINI1	ENST00000446050	merfish	0	0	0	0	1	0	0	0	0	0	0	1	0	1	0	0	0	0	0	0	0	0	0	0	0	0	0	1	0	0
PLCH1	ENST00000447496	merfish	0	0	0	0	1	0	0	0	0	0	0	0	0	1	0	0	0	0	0	0	0	1	0	0	1	0	0	0	0	0
NIFK-AS1	ENST00000447668	merfish	0	0	0	0	0	0	1	0	0	0	0	0	0	0	0	0	0	1	0	0	0	1	0	0	0	0	0	0	1	0
SORBS2	ENST00000448662	merfish	0	0	1	0	1	0	0	0	0	0	0	0	0	0	0	0	0	0	0	1	0	0	0	1	0	0	0	0	0	0
CLMP	ENST00000448775	merfish	0	0	0	0	0	0	0	0	1	0	0	0	0	0	1	0	0	0	0	1	0	0	0	0	0	0	1	0	0	0
CRB1	ENST00000448952	merfish	0	0	0	0	0	1	0	0	0	0	0	1	0	0	0	1	0	0	0	0	0	0	0	0	0	0	0	0	0	1
AMBN	ENST00000449493	merfish	0	0	0	0	0	1	0	0	0	0	1	0	0	0	0	1	0	0	0	0	0	0	0	0	0	0	0	0	1	0
POT1-AS1	ENST00000449642	merfish	1	0	0	0	0	0	0	0	0	0	1	0	0	0	0	0	0	0	0	0	1	0	0	0	0	1	0	0	0	0
LGALS8	ENST00000450372	merfish	1	0	0	0	0	0	0	0	0	0	0	0	0	0	1	0	0	0	0	1	0	0	0	0	0	0	0	0	0	1
CCN1	ENST00000451137	merfish	1	0	0	1	0	0	1	0	0	1	0	0	0	0	0	0	0	0	0	0	0	0	0	0	0	0	0	0	0	0
SEMA5B	ENST00000451541	merfish	1	0	0	0	1	0	0	0	0	0	0	0	1	0	0	0	1	0	0	0	0	0	0	0	0	0	0	0	0	0
WDFY3-AS2	ENST00000451762	merfish	0	0	0	0	0	1	0	0	0	0	0	1	1	0	0	0	0	0	1	0	0	0	0	0	0	0	0	0	0	0
NELL2	ENST00000452445	merfish	0	0	0	0	1	0	0	0	0	0	1	0	0	0	0	0	1	0	1	0	0	0	0	0	0	0	0	0	0	0
ASH1L-AS1	ENST00000452809	merfish	0	1	0	0	0	0	0	0	0	0	0	0	0	1	0	0	0	0	1	0	0	0	0	0	0	0	1	0	0	0
KMT2E-AS1	ENST00000453677	merfish	0	0	1	0	0	0	0	0	0	0	1	0	0	0	0	0	0	0	1	0	0	0	0	0	0	0	0	0	1	0
GPM6B	ENST00000454189	merfish	0	0	0	0	1	1	0	0	0	0	0	0	0	0	1	1	0	0	0	0	0	0	0	0	0	0	0	0	0	0
SATB1	ENST00000454909	merfish	0	0	0	1	0	0	0	0	0	0	1	0	0	0	0	0	0	0	0	0	0	0	1	0	0	0	0	0	1	0
GRM5	ENST00000455756	merfish	1	0	0	0	1	0	0	0	0	0	0	0	0	0	1	0	0	1	0	0	0	0	0	0	0	0	0	0	0	0
CSPG5	ENST00000456150	merfish	0	0	0	0	0	0	1	0	0	1	0	0	0	1	0	0	0	1	0	0	0	0	0	0	0	0	0	0	0	0
TRRAP	ENST00000456197	merfish	0	0	0	0	0	0	0	0	1	0	0	1	0	0	0	0	0	0	0	0	1	0	0	1	0	0	0	0	0	0
ELOVL2-AS1	ENST00000456616	merfish	0	0	0	0	1	0	0	0	0	0	0	0	0	0	0	1	0	0	0	0	0	1	0	0	0	0	0	0	1	0
ST7-AS1	ENST00000456775	merfish	0	0	0	0	1	0	0	0	0	0	1	0	0	0	0	1	0	0	0	0	0	0	1	0	0	0	0	0	0	0
FN1	ENST00000456923	merfish	0	0	0	0	0	0	1	0	0	0	0	0	0	0	0	0	1	0	0	0	0	1	0	0	1	0	0	0	0	0
ARID2	ENST00000457135	merfish	0	0	0	0	0	1	0	0	1	0	0	0	0	0	0	0	1	0	0	1	0	0	0	0	0	0	0	0	0	0
CAMK2B	ENST00000457475	merfish	0	0	0	0	0	0	0	0	0	0	0	0	1	0	1	0	0	0	0	0	0	0	0	0	1	0	1	0	0	0
LSS	ENST00000457828	merfish	1	0	0	0	0	1	0	0	0	1	1	0	0	0	0	0	0	0	0	0	0	0	0	0	0	0	0	0	0	0
SYNE2	ENST00000458046	merfish	0	1	1	0	0	0	0	0	0	0	0	0	0	0	0	0	0	0	0	0	0	1	1	0	0	0	0	0	0	0
CLSTN2	ENST00000458420	merfish	1	0	1	0	0	0	0	0	0	0	0	0	0	0	0	1	0	1	0	0	0	0	0	0	0	0	0	0	0	0
PAXBP1-AS1	ENST00000458479	merfish	0	1	0	0	1	0	0	0	0	0	0	0	0	0	0	0	0	0	0	1	0	0	1	0	0	0	0	0	0	0
TAC3	ENST00000458521	merfish	0	0	0	0	0	1	0	0	0	1	0	0	0	0	0	0	0	0	0	0	0	0	1	0	0	0	1	0	0	0
SYNPR	ENST00000460711	merfish	0	1	0	0	0	1	0	0	0	0	0	0	0	0	0	0	0	0	1	0	0	1	0	0	0	0	0	0	0	0
SLC26A4	ENST00000460748	merfish	0	0	0	1	0	0	1	0	0	0	0	0	0	0	0	1	0	0	0	0	0	0	0	0	0	0	0	0	0	1
EHMT1	ENST00000460843	merfish	0	0	0	0	0	0	0	0	1	0	0	0	0	0	0	0	0	1	1	0	0	0	0	0	0	0	1	0	0	0
CNTNAP2	ENST00000463592	merfish	0	0	0	0	0	1	0	0	0	0	0	0	0	0	1	0	0	0	0	0	0	0	1	0	0	0	0	0	1	0
GPR156	ENST00000464295	merfish	0	0	1	0	0	0	0	0	0	1	0	0	0	1	0	0	0	0	0	0	0	1	0	0	0	0	0	0	0	0
LMO7	ENST00000465261	merfish	0	0	0	1	0	0	0	0	0	0	0	0	0	0	0	0	1	0	1	0	0	0	0	0	0	0	1	0	0	0
EML6	ENST00000466608	merfish	0	0	0	0	0	1	0	0	0	1	0	0	0	0	0	0	1	0	0	0	0	0	0	0	1	0	0	0	0	0
SDK1	ENST00000466611	merfish	0	0	0	0	0	0	0	0	0	0	0	0	1	1	0	0	0	0	0	0	0	0	0	0	0	0	1	1	0	0
ROBO1	ENST00000466906	merfish	0	0	0	1	0	0	0	0	0	0	0	1	0	1	0	0	0	0	0	0	0	0	0	1	0	0	0	0	0	0
FOXN4	ENST00000468516	merfish	0	0	0	0	1	0	0	0	0	0	1	0	0	0	0	0	0	0	0	0	0	1	0	0	0	0	0	1	0	0
CENPF	ENST00000469862	merfish	0	0	0	0	0	0	0	0	1	1	0	0	0	0	1	1	0	0	0	0	0	0	0	0	0	0	0	0	0	0
GPR39	ENST00000470071	merfish	0	0	0	0	0	0	0	0	1	0	0	0	0	0	0	0	1	0	0	0	0	0	1	0	0	0	0	0	0	1
COL6A3	ENST00000472056	merfish	0	0	0	0	0	0	0	0	0	0	0	0	0	0	0	0	0	0	0	1	0	1	0	0	0	0	1	0	0	1
STK33	ENST00000473980	merfish	0	1	0	1	0	0	0	0	0	0	0	0	0	0	0	0	0	0	0	0	1	0	0	1	0	0	0	0	0	0
MED12L	ENST00000474524	merfish	0	0	0	0	0	0	1	0	0	0	0	1	0	0	0	1	1	0	0	0	0	0	0	0	0	0	0	0	0	0
TUSC7	ENST00000477539	merfish	0	0	0	1	0	0	0	0	0	0	0	0	0	1	0	0	0	0	0	0	0	1	0	0	0	0	0	0	0	1
ST6GALNAC5	ENST00000477717	merfish	0	0	1	1	0	0	0	0	1	1	0	0	0	0	0	0	0	0	0	0	0	0	0	0	0	0	0	0	0	0
TUBGCP2	ENST00000477923	merfish	1	0	0	0	0	0	1	0	0	0	0	0	0	0	0	0	0	0	0	1	0	0	0	0	0	0	1	0	0	0
TAFA1	ENST00000478136	merfish	0	0	1	0	0	0	0	0	0	0	1	0	0	0	0	0	1	0	0	0	0	0	0	1	0	0	0	0	0	0
CCDC144A	ENST00000478303	merfish	1	0	0	0	0	0	0	0	1	0	0	0	0	0	0	1	0	0	0	0	0	0	0	0	0	0	0	0	1	0
BCL11A	ENST00000479026	merfish	0	1	0	0	0	0	0	0	1	0	0	0	0	0	0	0	0	1	0	0	0	0	0	0	0	0	0	0	0	1
ANTXR2	ENST00000482406	merfish	0	1	0	0	0	0	0	0	0	0	0	1	0	0	0	0	0	0	0	1	0	0	0	0	0	1	0	0	0	0
SULF2	ENST00000484875	merfish	1	0	0	0	0	1	0	0	0	0	0	0	0	0	0	0	0	0	0	0	0	0	0	0	1	0	0	0	0	1
NECTIN3	ENST00000485303	merfish	0	0	0	0	0	0	0	0	0	0	0	0	0	1	0	0	1	0	0	1	0	0	1	0	0	0	0	0	0	0
RAD51B	ENST00000487861	merfish	0	0	0	0	0	0	0	0	0	0	0	0	0	0	0	0	0	0	1	0	0	0	1	0	0	1	0	1	0	0
LHX2	ENST00000488674	merfish	0	0	0	1	0	0	0	0	0	0	0	0	0	0	0	1	0	0	0	0	0	0	0	1	1	0	0	0	0	0
SLC15A2	ENST00000489711	merfish	1	0	0	0	0	0	0	1	0	0	0	0	0	0	0	0	0	0	0	0	0	0	1	0	1	0	0	0	0	0
GRM8	ENST00000489939	merfish	0	0	0	0	1	0	0	0	0	0	1	0	0	0	0	0	0	1	0	0	0	0	0	0	0	0	1	0	0	0
CACNA2D3	ENST00000490478	merfish	0	0	0	0	1	0	1	0	0	0	0	0	0	0	0	0	0	1	0	0	0	0	0	0	0	0	0	0	0	1
GPR158	ENST00000490549	merfish	0	0	0	0	0	0	0	0	0	0	0	1	0	0	0	1	0	0	0	1	0	0	0	0	1	0	0	0	0	0
FHIT	ENST00000492590	merfish	0	0	0	0	0	0	1	0	0	1	0	0	0	0	0	0	0	0	1	0	0	1	0	0	0	0	0	0	0	0
DLX5	ENST00000493764	merfish	0	0	0	0	1	0	0	0	0	0	0	0	0	0	0	0	1	0	0	0	1	0	0	0	0	1	0	0	0	0
PDZRN3	ENST00000494559	merfish	0	0	1	0	0	1	0	0	0	0	0	0	1	0	0	0	1	0	0	0	0	0	0	0	0	0	0	0	0	0
MEIS1	ENST00000495021	merfish	0	0	0	0	0	0	1	0	0	0	1	0	0	0	0	0	0	0	0	1	0	1	0	0	0	0	0	0	0	0
LRIG1	ENST00000496559	merfish	0	0	0	1	0	0	0	0	0	0	1	0	0	0	0	0	0	0	0	0	0	0	0	1	0	0	1	0	0	0
SHTN1	ENST00000497044	merfish	0	0	0	0	0	0	0	0	0	0	0	0	0	0	0	0	0	0	0	1	0	1	0	0	1	0	0	0	1	0
KLF6	ENST00000497571	merfish	0	0	0	0	0	0	0	0	1	1	0	0	0	0	0	0	0	0	0	0	0	0	0	0	1	1	0	0	0	0
SMC4	ENST00000497984	merfish	0	0	0	0	1	0	0	1	0	0	0	0	0	0	1	0	0	0	0	0	0	0	1	0	0	0	0	0	0	0
FLNA	ENST00000498491	merfish	0	0	0	0	0	0	1	0	0	1	0	0	1	0	0	1	0	0	0	0	0	0	0	0	0	0	0	0	0	0
SOX2-OT	ENST00000498731	merfish	0	0	0	0	1	0	0	0	1	0	0	0	0	0	0	0	0	0	0	0	0	0	0	1	0	1	0	0	0	0
DPH6-DT	ENST00000501169	merfish	0	0	0	0	0	0	0	0	0	0	0	0	0	0	0	1	1	0	0	0	0	0	0	0	0	0	0	1	1	0
FRG1-DT	ENST00000501825	merfish	0	1	0	0	1	0	0	1	0	0	1	0	0	0	0	0	0	0	0	0	0	0	0	0	0	0	0	0	0	0
MLIP	ENST00000502396	merfish	1	0	0	0	0	0	1	0	0	0	0	0	0	0	0	0	1	0	0	0	0	0	0	0	0	0	0	1	0	0
CDH10	ENST00000502921	merfish	0	0	0	0	0	0	0	0	0	0	1	0	0	0	0	1	0	0	0	0	1	0	0	0	1	0	0	0	0	0
MEGF10	ENST00000503335	merfish	0	0	0	0	0	0	0	0	0	0	0	0	1	0	0	0	1	0	1	0	0	0	1	0	0	0	0	0	0	0
ALPK1	ENST00000504176	merfish	0	0	0	0	1	0	0	1	0	0	0	0	0	1	0	0	0	0	0	0	0	0	0	0	0	0	0	0	1	0
PAM	ENST00000504691	merfish	0	0	0	0	1	1	0	0	1	1	0	0	0	0	0	0	0	0	0	0	0	0	0	0	0	0	0	0	0	0
NPNT	ENST00000504787	merfish	0	0	0	0	0	0	0	0	1	0	1	0	0	0	0	0	0	0	0	0	0	0	0	0	0	0	1	0	1	0
ZNF608	ENST00000504926	merfish	0	0	0	0	0	0	0	0	0	0	0	1	0	0	0	0	0	1	0	0	1	0	0	0	0	1	0	0	0	0
KCTD16	ENST00000507359	merfish	0	0	0	0	0	0	0	0	1	0	0	0	1	0	0	0	0	0	0	0	0	1	0	0	0	1	0	0	0	0
KLHL5	ENST00000508137	merfish	0	0	0	0	0	0	1	1	0	0	0	0	0	0	0	0	0	0	1	1	0	0	0	0	0	0	0	0	0	0
RASGEF1B	ENST00000509081	merfish	0	1	0	0	0	0	1	0	0	0	0	0	0	0	0	0	0	1	0	0	0	0	0	0	1	0	0	0	0	0
NIPBL	ENST00000509429	merfish	0	1	0	1	1	1	0	0	0	0	0	0	0	0	0	0	0	0	0	0	0	0	0	0	0	0	0	0	0	0
ADAMTS19	ENST00000509467	merfish	0	1	0	0	0	0	0	0	0	1	0	0	0	0	0	0	0	1	0	0	0	1	0	0	0	0	0	0	0	0
INPP4B	ENST00000509777	merfish	0	0	1	0	0	0	0	0	0	0	1	0	0	0	0	0	0	0	0	0	1	0	0	0	0	0	1	0	0	0
CDH18	ENST00000510297	merfish	0	0	0	0	0	0	0	1	0	1	0	0	0	0	0	0	0	0	0	0	0	0	0	0	0	1	0	1	0	0
GALNTL6	ENST00000511251	merfish	0	0	0	0	1	0	0	0	0	0	0	1	0	0	0	0	0	0	0	0	0	0	1	0	1	0	0	0	0	0
EPHA5	ENST00000511294	merfish	0	0	0	1	0	0	0	0	0	1	0	0	0	0	0	1	0	0	0	1	0	0	0	0	0	0	0	0	0	0
TENM3	ENST00000511685	merfish	0	0	0	1	0	0	1	0	0	0	0	0	0	0	0	0	0	0	0	0	0	1	0	0	0	0	1	0	0	0
LUCAT1	ENST00000511918	merfish	0	1	0	0	1	0	0	0	0	0	0	0	0	0	0	0	0	0	1	0	1	0	0	0	0	0	0	0	0	0
FRAS1	ENST00000512123	merfish	1	0	0	0	0	0	0	0	0	0	0	1	0	0	0	0	1	0	0	0	1	0	0	0	0	0	0	0	0	0
CXCL14	ENST00000512158	merfish	1	1	0	0	0	0	1	1	0	0	0	0	0	0	0	0	0	0	0	0	0	0	0	0	0	0	0	0	0	0
FBXO32	ENST00000517956	merfish	0	0	0	0	0	0	0	0	1	0	0	0	0	0	0	0	0	1	0	1	0	0	0	0	1	0	0	0	0	0
DLX6	ENST00000518156	merfish	1	0	0	0	1	0	0	0	1	0	0	1	0	0	0	0	0	0	0	0	0	0	0	0	0	0	0	0	0	0
POU6F2	ENST00000518318	merfish	0	0	0	0	1	0	0	0	0	0	0	0	0	0	0	0	1	0	0	1	0	0	0	0	0	0	1	0	0	0
SFTA3	ENST00000518529	merfish	0	0	1	0	0	0	0	0	0	1	0	0	0	0	0	0	1	0	0	0	0	0	0	0	0	0	0	0	0	1
MCPH1	ENST00000519221	merfish	0	0	0	1	0	0	0	0	0	0	0	1	0	0	1	0	0	0	1	0	0	0	0	0	0	0	0	0	0	0
LYN	ENST00000519728	merfish	0	0	1	0	0	0	1	0	0	0	0	0	0	0	0	0	0	1	0	0	1	0	0	0	0	0	0	0	0	0
PIK3R1	ENST00000521381	merfish	0	0	0	0	0	0	0	0	0	0	0	0	0	0	0	0	0	0	1	0	0	0	1	0	1	0	0	0	1	0
SNTG1	ENST00000521574	merfish	0	0	0	0	0	0	1	0	0	0	0	0	0	0	0	0	1	0	0	0	1	0	0	0	0	0	0	0	1	0
TRIQK	ENST00000521988	merfish	1	0	0	0	1	0	0	0	0	0	0	0	0	0	0	0	0	0	0	0	0	0	0	0	0	0	1	0	0	1
TRNP1	ENST00000522111	merfish	0	1	1	0	0	0	1	0	0	0	0	1	0	0	0	0	0	0	0	0	0	0	0	0	0	0	0	0	0	0
HSD17B4	ENST00000522415	merfish	0	0	0	0	0	0	1	0	0	1	0	0	0	0	0	0	0	0	0	0	1	0	1	0	0	0	0	0	0	0
THUMPD3-AS1	ENST00000522525	merfish	0	0	0	0	0	0	0	0	0	0	1	1	0	0	0	0	0	0	0	0	0	0	0	0	0	0	1	1	0	0
PMCHL2	ENST00000523548	merfish	0	0	1	0	0	0	0	0	0	0	0	0	0	0	0	0	0	1	0	0	0	1	0	0	0	0	0	1	0	0
ZFHX4	ENST00000523885	merfish	0	0	0	0	0	0	0	0	0	0	1	0	0	1	0	0	0	0	0	0	0	1	0	0	0	0	1	0	0	0
LPL	ENST00000524029	merfish	0	0	0	0	0	0	0	0	0	1	1	0	0	0	0	0	0	0	0	0	0	0	0	0	0	0	0	1	1	0
PCAT1	ENST00000524320	merfish	0	0	0	0	0	1	0	0	0	0	0	1	0	0	0	0	0	0	0	0	0	0	1	0	0	0	0	1	0	0
TRMT9B	ENST00000524591	merfish	0	1	0	0	0	0	0	0	0	0	1	0	0	0	0	0	0	1	1	0	0	0	0	0	0	0	0	0	0	0
MAML2	ENST00000524717	merfish	0	0	0	0	0	0	0	0	0	0	0	0	0	0	0	0	0	0	0	0	0	1	0	1	1	0	1	0	0	0
SLC35F2	ENST00000525815	merfish	0	0	0	1	0	0	0	0	0	1	0	0	0	0	0	0	0	0	1	0	0	0	0	0	1	0	0	0	0	0
MSANTD2	ENST00000526629	merfish	0	0	0	0	1	0	0	0	0	0	1	0	0	0	1	0	0	0	0	0	0	0	0	0	0	1	0	0	0	0
DENND2B	ENST00000526757	merfish	0	1	0	0	0	0	1	0	0	0	0	0	0	0	1	0	0	0	0	1	0	0	0	0	0	0	0	0	0	0
AP002748.4	ENST00000527274	merfish	0	0	0	0	0	0	1	0	0	0	1	0	0	0	0	0	0	0	1	0	0	0	1	0	0	0	0	0	0	0
GRIK4	ENST00000527524	merfish	0	0	0	0	0	1	0	0	0	0	1	0	0	0	0	0	0	0	1	0	0	0	0	0	0	0	0	1	0	0
FLJ20021	ENST00000527564	merfish	0	0	1	0	0	0	0	0	0	0	0	0	0	0	0	0	1	0	0	0	0	1	0	0	0	1	0	0	0	0
FXYD6	ENST00000527717	merfish	0	0	0	1	0	1	0	0	0	0	0	0	1	0	1	0	0	0	0	0	0	0	0	0	0	0	0	0	0	0
FLI1	ENST00000527767	merfish	0	1	0	0	0	0	0	0	0	0	0	1	0	0	0	1	0	0	0	0	1	0	0	0	0	0	0	0	0	0
ABI3BP	ENST00000527943	merfish	0	0	0	0	0	0	0	0	0	0	0	1	0	0	0	1	0	0	0	0	0	1	0	0	0	0	1	0	0	0
WAC-AS1	ENST00000527986	merfish	0	0	1	0	0	0	0	0	0	0	0	0	0	0	1	0	0	0	1	0	0	0	0	0	0	0	0	0	0	1
SYBU	ENST00000528331	merfish	0	1	0	0	0	0	1	0	0	0	0	0	0	0	0	0	0	0	0	0	1	0	0	0	0	0	0	0	0	1
AP000866.1	ENST00000529392	merfish	0	0	0	0	0	1	0	1	0	0	0	0	0	0	0	1	0	0	0	1	0	0	0	0	0	0	0	0	0	0
RAB15	ENST00000533601	merfish	0	0	0	0	0	0	0	0	0	0	0	0	0	1	0	0	0	1	0	0	0	0	0	0	1	0	0	1	0	0
FAT3	ENST00000533797	merfish	0	0	0	0	0	0	0	1	0	0	1	0	0	1	0	0	1	0	0	0	0	0	0	0	0	0	0	0	0	0
PACC1	ENST00000535273	merfish	0	0	1	1	0	0	0	0	0	0	0	0	0	0	0	0	0	0	0	0	0	0	0	0	0	0	0	0	1	1
TNC	ENST00000535648	merfish	0	0	0	0	1	0	0	0	0	0	0	1	0	0	0	0	0	0	0	0	1	0	0	0	0	0	0	0	1	0
DOCK10	ENST00000535663	merfish	0	0	1	1	0	0	0	0	0	0	1	1	0	0	0	0	0	0	0	0	0	0	0	0	0	0	0	0	0	0
DENND11	ENST00000536163	merfish	0	0	1	0	0	0	1	0	0	0	0	0	0	1	0	0	0	0	0	0	0	0	0	0	1	0	0	0	0	0
PLD5	ENST00000536534	merfish	0	0	0	0	1	0	0	1	0	0	0	0	0	0	0	0	0	1	0	0	0	0	0	0	1	0	0	0	0	0
CITED2	ENST00000537332	merfish	1	0	0	0	0	0	0	0	0	0	0	0	0	0	0	1	0	0	0	0	1	0	0	0	0	0	0	1	0	0
CCDC175	ENST00000537690	merfish	1	0	0	0	0	0	0	0	0	0	0	0	1	0	0	0	0	0	0	0	0	1	0	0	0	0	0	0	1	0
BACH2	ENST00000537989	merfish	0	0	0	0	0	0	0	0	0	1	0	1	0	0	0	0	0	0	0	1	0	0	1	0	0	0	0	0	0	0
RIPOR2	ENST00000538035	merfish	0	0	0	0	0	0	0	0	0	1	0	0	0	1	0	0	0	0	0	0	0	0	0	1	0	0	0	0	1	0
ST8SIA5	ENST00000538168	merfish	0	0	0	0	0	0	0	0	0	0	0	0	0	0	0	0	0	0	1	0	1	0	0	0	1	0	1	0	0	0
COL4A6	ENST00000538570	merfish	1	0	0	0	0	0	0	0	0	1	0	0	0	0	1	0	0	0	0	0	1	0	0	0	0	0	0	0	0	0
PLS3	ENST00000539310	merfish	1	0	0	0	0	1	0	0	0	0	0	0	0	0	0	1	1	0	0	0	0	0	0	0	0	0	0	0	0	0
UNC13C	ENST00000539562	merfish	0	1	0	0	0	0	0	0	0	1	0	0	0	0	0	0	0	0	1	0	0	0	0	0	0	1	0	0	0	0
LSAMP	ENST00000539563	merfish	0	0	1	0	0	0	0	0	0	0	0	0	0	0	0	0	0	1	0	0	0	0	1	0	0	0	0	0	0	1
CTNNA2	ENST00000541047	merfish	0	0	0	1	0	0	0	0	0	0	0	0	0	0	0	0	1	0	0	0	0	0	0	1	0	0	0	0	1	0
DPP3	ENST00000541961	merfish	0	1	0	0	0	0	0	0	0	0	1	0	0	0	1	0	0	0	0	0	0	0	0	0	0	0	0	0	0	1
SETD1B	ENST00000542440	merfish	1	0	0	0	0	0	0	0	0	0	0	0	0	1	0	0	0	0	0	0	1	0	0	0	1	0	0	0	0	0
EPB41L3	ENST00000542652	merfish	0	0	1	0	0	0	1	0	0	0	0	0	0	0	1	0	0	0	0	0	0	0	0	0	0	0	0	0	1	0
HTR2A	ENST00000542664	merfish	0	1	0	1	0	0	0	0	0	0	0	0	0	0	0	0	0	0	0	0	0	0	0	0	0	0	1	0	0	1
SEMA7A	ENST00000542748	merfish	0	0	0	0	0	0	0	0	0	1	1	0	0	0	0	0	0	0	0	0	0	0	0	0	1	0	0	0	0	1
LINC01089	ENST00000542933	merfish	0	0	0	0	0	0	0	1	0	0	0	0	0	0	0	1	0	0	0	0	0	0	1	0	0	1	0	0	0	0
TPBG	ENST00000543496	merfish	0	0	0	0	0	0	0	0	0	1	0	0	0	0	0	1	0	0	0	0	0	1	0	0	0	1	0	0	0	0
NFIB	ENST00000543693	merfish	0	0	0	0	1	0	0	0	1	0	0	0	0	0	0	0	0	1	0	0	0	1	0	0	0	0	0	0	0	0
CRYM	ENST00000543948	merfish	0	0	0	0	1	0	0	1	0	0	0	0	0	0	0	0	0	0	0	1	0	0	0	0	0	0	0	1	0	0
ITPR1	ENST00000544951	merfish	0	0	0	1	0	0	0	0	0	1	0	0	0	0	0	0	0	0	0	0	1	0	0	0	0	1	0	0	0	0
TMEM200A	ENST00000545622	merfish	0	0	1	0	0	0	0	0	1	0	0	0	0	0	0	0	0	0	0	1	0	0	0	0	0	1	0	0	0	0
KCNC2	ENST00000549446	merfish	1	0	0	0	0	0	0	0	0	0	1	0	0	0	0	0	1	0	0	0	0	0	0	0	0	0	0	0	0	1
TAFA2	ENST00000550003	merfish	0	0	0	1	0	0	0	0	0	0	1	0	0	0	0	0	0	0	1	0	0	0	0	0	0	0	0	0	0	1
MGAT4C	ENST00000552808	merfish	1	0	0	0	0	0	1	0	0	0	0	0	0	1	0	0	0	0	0	0	0	0	0	0	0	0	0	0	1	0
LINC01551	ENST00000552957	merfish	1	0	0	0	0	0	0	0	1	0	0	0	0	0	1	0	0	0	0	0	0	1	0	0	0	0	0	0	0	0
DCN	ENST00000552962	merfish	0	0	0	0	0	0	1	0	0	0	0	0	0	0	0	1	0	0	0	0	0	0	0	1	0	0	0	0	1	0
HOPX	ENST00000553379	merfish	0	0	1	0	0	0	0	0	0	1	0	0	0	0	0	0	0	0	0	0	0	0	1	0	1	0	0	0	0	0
EMX2	ENST00000553456	merfish	0	0	0	0	0	0	0	0	0	0	0	0	0	1	1	0	0	0	0	0	0	0	0	0	0	0	0	1	1	0
ARHGAP5-AS1	ENST00000553596	merfish	0	0	0	0	1	0	0	0	0	1	0	0	0	0	0	0	1	0	0	0	0	0	0	0	0	0	0	0	1	0
FLRT2	ENST00000553650	merfish	0	0	0	0	0	0	0	0	1	1	0	0	0	0	0	0	0	0	0	0	0	0	0	0	0	0	1	1	0	0
NDUFA4L2	ENST00000554503	merfish	0	0	1	0	0	0	0	0	0	0	0	1	0	0	0	0	1	0	0	0	0	0	1	0	0	0	0	0	0	0
DPF3	ENST00000556509	merfish	0	0	0	0	0	0	1	1	0	0	0	0	0	0	0	0	0	0	0	0	0	0	0	0	1	1	0	0	0	0
NEO1	ENST00000560328	merfish	0	0	0	0	0	0	0	0	0	0	1	0	0	0	0	1	0	0	0	1	0	0	0	0	0	0	1	0	0	0
MT3	ENST00000561640	merfish	0	0	0	1	0	0	0	1	0	0	0	0	0	0	0	0	0	0	0	0	1	0	0	0	1	0	0	0	0	0
ADGRG1	ENST00000562558	merfish	0	0	0	0	1	0	0	0	0	0	0	1	0	0	0	0	0	0	1	0	0	0	0	0	0	0	1	0	0	0
MT2A	ENST00000563985	merfish	0	0	0	0	1	1	0	0	0	0	0	0	0	0	0	0	1	1	0	0	0	0	0	0	0	0	0	0	0	0
TMEM178B	ENST00000565468	merfish	1	0	0	0	0	1	0	1	1	0	0	0	0	0	0	0	0	0	0	0	0	0	0	0	0	0	0	0	0	0
ANKFN1	ENST00000566473	merfish	0	0	0	0	0	0	0	0	0	1	0	0	1	0	0	0	0	0	0	0	1	0	0	0	0	0	0	0	0	1
CDH13	ENST00000567109	merfish	1	0	0	0	0	0	0	0	0	0	0	1	0	0	0	0	0	0	0	0	0	0	0	1	0	0	0	0	1	0
AC093249.6	ENST00000568500	merfish	0	0	0	0	1	0	1	0	0	0	0	0	0	0	0	1	0	0	0	0	0	0	0	0	0	1	0	0	0	0
MRC1	ENST00000569591	merfish	0	0	0	0	0	0	1	0	0	0	0	0	1	0	0	0	0	0	0	0	0	1	0	0	0	0	0	1	0	0
CA10	ENST00000570565	merfish	0	0	0	0	0	0	0	1	0	0	0	1	0	1	0	0	0	1	0	0	0	0	0	0	0	0	0	0	0	0
SPON1	ENST00000576479	merfish	0	0	0	1	0	0	0	0	1	0	0	0	0	0	0	0	0	0	0	0	0	0	0	1	0	0	0	1	0	0
RTTN	ENST00000578780	merfish	0	0	0	0	1	0	0	0	0	1	0	0	0	0	0	0	0	0	0	0	0	0	1	0	0	0	0	0	0	1
ADCYAP1	ENST00000579794	merfish	0	0	0	0	0	0	0	0	0	0	0	0	0	0	0	0	1	1	0	0	1	1	0	0	0	0	0	0	0	0
CHST9	ENST00000580774	merfish	0	0	0	0	0	0	0	0	0	0	0	0	0	0	0	0	0	0	1	0	0	1	0	0	0	0	1	0	1	0
PTPRM	ENST00000580949	merfish	0	0	0	0	0	0	0	1	0	0	1	0	1	0	1	0	0	0	0	0	0	0	0	0	0	0	0	0	0	0
NETO1	ENST00000583169	merfish	0	0	0	0	0	0	0	1	0	0	1	0	0	0	0	0	0	0	0	1	0	0	1	0	0	0	0	0	0	0
CDH8	ENST00000584337	merfish	0	0	0	1	0	1	0	0	0	1	0	1	0	0	0	0	0	0	0	0	0	0	0	0	0	0	0	0	0	0
CBLN2	ENST00000585159	merfish	0	1	0	0	0	0	0	0	0	1	0	0	1	0	0	0	0	0	0	0	0	0	1	0	0	0	0	0	0	0
MIR7-3HG	ENST00000588711	merfish	0	0	0	0	0	0	0	1	1	0	0	0	1	0	0	0	0	1	0	0	0	0	0	0	0	0	0	0	0	0
LAMA3	ENST00000588770	merfish	0	0	0	0	0	0	0	0	0	0	0	1	0	0	1	0	0	0	0	0	1	0	0	0	1	0	0	0	0	0
EXOC7	ENST00000589210	merfish	0	0	0	0	0	0	0	0	0	0	0	0	0	0	0	0	0	0	0	0	1	0	1	0	0	0	1	0	1	0
KCNJ16	ENST00000589377	merfish	0	0	1	0	0	0	0	1	0	0	0	0	0	0	0	1	0	0	0	0	0	1	0	0	0	0	0	0	0	0
MIR924HG	ENST00000591629	merfish	0	1	0	0	1	0	0	0	0	0	0	0	0	0	0	0	0	0	0	0	0	0	0	0	1	0	1	0	0	0
DTNA	ENST00000592449	merfish	0	0	0	0	0	1	0	0	0	0	0	0	0	0	0	0	1	0	1	0	0	0	0	0	0	0	0	0	1	0
NAPA-AS1	ENST00000593284	merfish	0	1	0	0	0	0	0	0	1	0	0	0	0	1	0	0	0	0	0	1	0	0	0	0	0	0	0	0	0	0
PNKP	ENST00000596014	merfish	0	0	0	0	0	0	0	0	0	1	0	0	0	1	0	0	0	0	0	1	0	0	0	0	1	0	0	0	0	0
ATP1A3	ENST00000602133	merfish	0	0	0	0	0	0	0	0	0	0	0	0	0	0	0	1	1	0	0	1	1	0	0	0	0	0	0	0	0	0
NPAS1	ENST00000602212	merfish	0	1	0	0	0	0	0	1	0	0	0	0	0	0	0	0	0	0	0	1	0	0	0	0	0	0	1	0	0	0
NXPH1	ENST00000602349	merfish	0	0	0	0	0	0	0	0	1	1	0	0	1	1	0	0	0	0	0	0	0	0	0	0	0	0	0	0	0	0
PHLDA1	ENST00000602540	merfish	0	0	1	0	0	0	0	0	0	0	0	0	0	1	0	0	0	0	0	0	0	0	1	0	0	0	0	0	1	0
NR2F1-AS1	ENST00000606188	merfish	0	0	0	0	0	0	0	1	0	0	0	0	0	0	0	1	0	0	0	0	0	0	0	1	0	0	0	1	0	0
AC016065.1	ENST00000606853	merfish	0	0	0	0	0	0	0	0	0	0	0	0	0	0	0	0	0	0	0	0	1	0	0	1	0	1	0	1	0	0
RYR2	ENST00000608590	merfish	0	0	0	1	0	0	0	0	0	0	0	1	0	0	0	0	1	0	0	0	0	0	0	0	1	0	0	0	0	0
GPRIN3	ENST00000609438	merfish	0	0	0	0	0	0	0	0	0	0	0	0	0	0	1	0	0	1	0	0	0	0	0	0	0	0	1	0	0	1
GRIN2B	ENST00000609686	merfish	1	1	0	0	0	0	0	0	0	0	0	0	0	0	0	0	1	1	0	0	0	0	0	0	0	0	0	0	0	0
KCNJ6	ENST00000609713	merfish	1	0	0	0	1	0	0	0	0	0	0	0	0	1	0	1	0	0	0	0	0	0	0	0	0	0	0	0	0	0
AC008124.1	ENST00000609803	merfish	0	0	0	0	0	0	1	0	0	1	0	0	0	0	1	0	1	0	0	0	0	0	0	0	0	0	0	0	0	0
UNC5C	ENST00000610318	merfish	0	1	0	0	0	0	1	0	0	0	0	0	0	0	0	1	0	0	1	0	0	0	0	0	0	0	0	0	0	0
GRID2	ENST00000611049	merfish	0	0	0	1	0	0	0	0	0	1	0	0	0	0	0	0	0	1	0	0	0	0	0	0	0	0	1	0	0	0
LRMDA	ENST00000611255	merfish	0	0	0	0	0	0	1	0	0	0	0	0	0	0	1	0	0	0	1	0	0	0	0	0	0	1	0	0	0	0
CNTNAP4	ENST00000611870	merfish	0	0	0	1	0	0	0	0	1	0	0	0	0	0	0	0	0	0	0	0	0	0	1	0	0	1	0	0	0	0
OPCML	ENST00000612177	merfish	0	1	0	0	0	0	0	1	0	0	0	0	0	0	0	0	0	0	1	0	0	0	0	0	0	0	0	0	0	1
PTPRT	ENST00000612229	merfish	0	1	0	0	1	0	0	0	0	1	0	1	0	0	0	0	0	0	0	0	0	0	0	0	0	0	0	0	0	0
PCCA-DT	ENST00000612598	merfish	0	0	0	0	0	0	0	0	0	0	1	0	0	0	0	0	1	0	0	0	0	1	0	0	0	0	0	0	1	0
TTC28	ENST00000612946	merfish	0	0	0	0	0	0	0	0	0	0	0	0	0	1	0	0	1	0	0	0	0	0	0	0	0	0	0	1	0	1
MTUS2	ENST00000612955	merfish	0	0	0	0	1	0	0	1	0	0	0	0	1	0	0	0	0	0	1	0	0	0	0	0	0	0	0	0	0	0
DACH1	ENST00000613252	merfish	0	0	0	0	0	0	0	0	0	1	0	1	0	0	0	0	0	0	0	0	0	0	0	0	0	0	0	1	0	1
FGFR2	ENST00000613324	merfish	0	0	0	0	0	1	0	0	1	0	0	0	1	0	0	0	0	0	0	0	0	0	0	0	0	0	0	1	0	0
PARD3B	ENST00000613457	merfish	1	0	0	0	0	0	0	0	1	0	0	0	1	0	0	0	0	0	0	1	0	0	0	0	0	0	0	0	0	0
DACH2	ENST00000613770	merfish	0	0	1	0	0	0	1	0	0	0	0	0	0	0	0	0	0	0	0	0	0	0	1	0	0	0	0	1	0	0
CCL4	ENST00000613947	merfish	0	1	0	0	0	0	0	0	1	0	0	0	0	0	0	0	0	0	0	0	0	1	0	0	1	0	0	0	0	0
CCL3	ENST00000614051	merfish	0	0	0	0	0	0	0	0	0	0	0	0	0	0	0	1	0	1	1	0	1	0	0	0	0	0	0	0	0	0
FOXP1	ENST00000614176	merfish	0	0	0	0	0	0	1	0	1	0	0	0	0	0	0	0	0	0	0	1	0	0	1	0	0	0	0	0	0	0
LHX1	ENST00000614239	merfish	0	0	0	0	0	0	0	0	0	0	1	0	0	1	0	0	0	0	1	0	0	0	0	0	1	0	0	0	0	0
SATB2	ENST00000614512	merfish	0	0	0	0	0	0	0	0	0	0	0	0	0	0	0	0	0	0	0	1	0	0	1	0	1	0	1	0	0	0
CDH4	ENST00000614565	merfish	0	0	0	0	0	0	0	0	0	0	0	0	1	0	0	0	0	1	0	0	0	0	0	0	0	1	1	0	0	0
ROBO2	ENST00000614793	merfish	0	0	0	0	0	1	0	0	0	0	1	0	0	0	0	0	0	0	0	1	0	0	0	0	0	0	0	0	0	1
MAL2	ENST00000614891	merfish	0	0	0	0	0	0	0	0	0	0	0	0	0	1	0	0	0	1	0	0	0	0	0	0	0	1	0	0	0	1
AGBL1	ENST00000614907	merfish	0	0	1	0	0	0	0	0	0	0	0	1	0	0	0	0	0	0	0	0	0	0	0	1	0	1	0	0	0	0
GABPB1-IT1	ENST00000615671	merfish	1	0	0	0	0	0	0	0	0	0	0	0	0	0	1	0	0	0	1	0	0	0	0	0	0	0	0	0	1	0
GABRG3	ENST00000615808	merfish	1	0	0	0	0	0	0	0	0	0	0	1	0	0	0	0	0	0	1	0	0	0	0	0	0	1	0	0	0	0
FLT1	ENST00000615840	merfish	0	0	1	0	0	0	0	1	0	0	0	0	0	0	0	0	0	1	1	0	0	0	0	0	0	0	0	0	0	0
LMO3	ENST00000616247	merfish	0	0	0	0	0	0	1	1	0	0	0	0	0	0	0	0	0	0	0	0	0	0	0	0	0	0	0	0	1	1
NEAT1	ENST00000616315	merfish	0	0	0	0	0	0	1	0	0	0	0	0	1	0	0	0	0	0	1	0	0	0	0	0	0	0	1	0	0	0
KIAA0319	ENST00000616673	merfish	0	1	0	0	0	0	0	0	1	0	0	0	0	0	1	0	0	0	0	0	0	0	0	0	0	1	0	0	0	0
KCNIP1	ENST00000616807	merfish	0	0	0	0	0	0	0	0	0	1	1	0	0	0	0	0	0	0	0	0	0	0	0	0	0	1	1	0	0	0
EDA	ENST00000616899	merfish	1	0	0	0	0	0	0	1	0	0	0	0	0	0	0	1	0	0	0	0	0	0	0	0	0	0	0	0	0	1
FRMPD4	ENST00000616992	merfish	0	0	0	0	0	1	1	0	0	0	0	0	0	0	0	0	0	0	0	0	1	0	0	0	0	1	0	0	0	0
PRKD1	ENST00000616995	merfish	0	0	0	0	0	0	0	0	0	0	0	0	0	1	0	1	0	0	0	1	0	1	0	0	0	0	0	0	0	0
SP8	ENST00000617581	merfish	1	1	0	0	0	0	0	0	0	0	0	0	0	0	0	0	0	0	0	0	0	0	0	0	0	0	1	1	0	0
CLDN5	ENST00000618236	merfish	0	0	0	0	0	0	0	0	0	0	0	0	0	0	0	0	0	0	0	0	1	0	1	0	1	0	0	1	0	0
PCDH15	ENST00000618301	merfish	0	0	0	0	0	0	0	0	0	0	0	0	0	0	0	0	0	0	1	1	0	0	0	0	0	0	0	0	1	1
PDE4DIP	ENST00000618462	merfish	0	0	0	0	0	0	0	0	0	0	0	1	1	0	0	0	0	0	0	1	0	0	0	0	0	0	0	1	0	0
CNTN5	ENST00000619298	merfish	0	0	0	0	0	0	0	1	0	1	0	0	0	0	0	0	0	0	0	1	0	1	0	0	0	0	0	0	0	0
LRRC4C	ENST00000619527	merfish	0	0	0	1	0	0	0	0	1	0	0	0	1	0	0	0	0	0	0	0	0	0	0	0	0	0	0	0	1	0
LUZP2	ENST00000620308	merfish	0	0	0	0	0	1	1	0	0	0	0	0	0	0	0	0	0	1	0	0	0	0	0	1	0	0	0	0	0	0
COL19A1	ENST00000620364	merfish	0	0	0	0	0	0	0	0	1	0	1	0	0	0	1	0	1	0	0	0	0	0	0	0	0	0	0	0	0	0
HS6ST3	ENST00000620595	merfish	0	0	0	0	1	0	0	0	0	0	1	0	1	0	0	0	0	0	0	0	0	0	0	0	0	0	0	0	1	0
CACNA1E	ENST00000621791	merfish	0	0	0	0	0	0	0	0	0	0	0	0	0	0	0	0	0	0	1	0	0	0	1	0	0	0	1	0	0	1
SLIT2	ENST00000622093	merfish	0	0	0	0	0	0	0	0	0	0	1	0	0	0	1	0	0	0	1	0	0	0	0	0	0	0	1	0	0	0
COL25A1	ENST00000622134	merfish	0	0	0	0	0	0	0	1	0	0	1	0	0	0	0	0	0	0	0	0	0	0	0	0	0	1	0	0	1	0
PRAG1	ENST00000622241	merfish	0	1	0	0	0	0	0	0	0	0	1	0	0	0	0	1	0	0	0	0	0	0	0	0	0	1	0	0	0	0
SORCS1	ENST00000622431	merfish	0	0	0	0	0	0	0	0	0	0	0	0	0	0	0	1	1	0	0	0	0	0	0	0	1	0	0	0	0	1
AC092376.2	ENST00000622621	merfish	0	0	0	0	0	0	0	1	0	0	1	0	0	0	0	0	0	0	0	0	0	1	0	1	0	0	0	0	0	0
LIPG	ENST00000623277	merfish	1	0	0	0	0	0	0	0	1	0	0	0	0	1	0	0	0	0	0	0	0	0	0	0	0	1	0	0	0	0
DDX3X	ENST00000629496	merfish	0	1	0	0	0	0	0	0	0	1	0	0	0	0	0	0	1	0	0	1	0	0	0	0	0	0	0	0	0	0
RBP4	ENST00000629763	merfish	1	0	0	0	0	0	0	0	1	0	0	0	0	0	0	0	0	0	1	0	0	0	0	0	1	0	0	0	0	0
ANGPT2	ENST00000629816	merfish	0	0	0	0	0	0	0	0	0	0	0	0	0	0	0	1	1	0	1	0	0	0	0	1	0	0	0	0	0	0
AL157396.1	ENST00000630034	merfish	0	0	0	0	0	0	0	0	0	0	0	0	0	0	1	0	1	0	0	0	0	0	0	0	0	0	1	0	1	0
LINC00581	ENST00000630914	merfish	0	0	0	0	0	0	0	0	0	0	0	0	0	0	0	1	0	1	0	0	0	0	0	0	0	1	0	0	1	0
DOCK11	ENST00000632573	merfish	0	0	0	0	0	0	0	0	0	0	0	0	0	0	0	0	0	0	0	0	1	1	0	0	0	0	1	1	0	0
RYR3	ENST00000634730	merfish	1	0	0	0	0	0	0	0	0	0	0	0	0	0	0	1	0	0	0	0	0	0	0	1	0	0	1	0	0	0
DCX	ENST00000635795	merfish	0	1	0	0	0	0	0	0	0	0	1	0	1	0	0	0	0	0	0	0	0	1	0	0	0	0	0	0	0	0
TCF4	ENST00000635990	merfish	0	0	0	0	0	0	0	0	0	0	0	0	0	0	1	0	0	1	0	0	0	0	0	0	0	1	0	1	0	0
TIAM1	ENST00000636887	merfish	0	0	0	1	0	0	0	0	0	0	0	0	0	0	0	0	0	1	0	0	0	0	0	1	0	0	0	0	0	1
MEF2C	ENST00000636998	merfish	0	0	0	0	0	0	0	0	0	0	0	0	0	0	0	0	0	0	0	0	0	1	1	0	0	0	0	1	1	0
HCN1	ENST00000637305	merfish	0	0	1	0	0	0	0	0	0	0	0	0	1	0	0	0	0	0	0	0	0	1	0	0	0	0	1	0	0	0
AL512380.1	ENST00000637411	merfish	0	0	0	1	0	0	1	0	0	0	0	0	0	0	0	0	0	0	1	0	0	0	0	0	0	0	0	0	1	0
IQCJ-SCHIP1	ENST00000638749	merfish	0	1	0	0	0	1	0	0	0	0	0	0	0	0	0	0	0	0	0	0	0	0	0	0	0	1	0	0	0	1
PAX6	ENST00000639916	merfish	0	0	1	0	0	0	0	0	0	0	0	0	0	0	0	0	0	1	0	1	0	0	0	0	0	0	0	0	1	0
RMST	ENST00000640149	merfish	0	0	1	0	0	0	0	0	0	0	0	0	0	0	0	1	0	0	0	0	1	0	0	0	0	0	0	0	0	1
TRPS1	ENST00000640765	merfish	0	0	0	0	0	0	1	0	0	0	0	0	0	0	0	1	0	0	0	0	0	0	1	0	1	0	0	0	0	0
ADGRV1	ENST00000640815	merfish	0	0	0	0	0	0	1	0	0	0	0	1	0	0	0	0	0	0	0	0	0	0	0	0	0	1	1	0	0	0
POU3F4	ENST00000644024	merfish	0	0	0	0	0	0	0	0	0	0	0	0	0	0	0	0	0	0	1	0	0	0	0	1	0	0	0	1	1	0
NIPBL-DT	ENST00000649921	merfish	0	0	0	0	0	0	0	0	1	1	0	0	0	0	0	0	0	0	0	0	0	0	1	1	0	0	0	0	0	0
AC022433.1	ENST00000666280	merfish	0	0	0	0	0	0	0	0	1	0	1	0	0	0	0	0	0	0	0	0	0	0	0	0	0	1	0	0	0	1
PIK3R2	ENST00000675271	merfish	0	0	0	0	0	0	0	0	0	0	1	1	0	0	0	0	0	0	0	0	0	0	0	0	0	0	0	0	1	1
Blank-1	Blank-1	merfish	0	0	0	0	0	0	1	0	0	0	0	0	1	0	0	0	0	0	0	0	0	0	0	1	1	0	0	0	0	0
Blank-2	Blank-2	merfish	0	0	1	0	0	0	0	0	0	0	0	0	0	1	0	0	0	0	0	0	0	0	0	1	0	0	0	1	0	0
Blank-3	Blank-3	merfish	0	0	0	0	0	0	0	0	0	0	0	0	0	1	0	1	0	0	0	0	1	0	0	1	0	0	0	0	0	0
Blank-4	Blank-4	merfish	0	0	0	0	1	1	0	0	0	0	0	0	0	0	0	0	0	0	0	0	0	0	0	0	1	1	0	0	0	0
Blank-5	Blank-5	merfish	0	1	0	0	0	0	0	0	0	0	0	1	0	1	0	0	0	0	0	0	0	0	0	0	1	0	0	0	0	0
Blank-6	Blank-6	merfish	1	0	0	0	0	0	0	1	0	0	0	0	0	0	0	0	0	1	0	1	0	0	0	0	0	0	0	0	0	0
Blank-7	Blank-7	merfish	0	0	0	0	1	0	0	0	0	0	1	0	0	0	0	0	0	0	0	0	1	0	0	0	0	0	0	0	0	1
Blank-8	Blank-8	merfish	1	0	0	0	0	0	0	0	0	1	0	0	0	0	0	0	1	0	1	0	0	0	0	0	0	0	0	0	0	0
Blank-9	Blank-9	merfish	0	1	0	0	0	0	0	1	0	0	0	0	1	0	0	0	0	0	0	0	0	0	0	0	0	0	0	1	0	0
Blank-10	Blank-10	merfish	0	0	0	0	0	1	0	0	0	0	1	0	1	0	0	0	0	0	0	0	0	0	0	1	0	0	0	0	0	0
Blank-11	Blank-11	merfish	0	0	0	0	0	0	0	0	1	0	0	0	0	0	1	0	0	0	0	0	0	0	0	1	0	0	0	0	0	1
Blank-12	Blank-12	merfish	0	0	1	1	0	0	0	0	0	0	0	0	0	0	0	0	0	0	1	1	0	0	0	0	0	0	0	0	0	0
Blank-13	Blank-13	merfish	0	1	0	0	0	0	0	1	0	0	0	0	0	0	0	0	0	0	0	0	0	0	1	0	0	0	0	0	1	0
Blank-14	Blank-14	merfish	1	0	0	0	0	0	0	0	0	0	1	0	0	0	0	0	0	0	0	0	0	1	0	0	1	0	0	0	0	0
Blank-15	Blank-15	merfish	0	0	0	0	0	0	0	0	0	0	0	0	1	0	0	0	1	0	0	1	0	1	0	0	0	0	0	0	0	0
Blank-16	Blank-16	merfish	0	0	0	0	1	0	0	0	0	1	0	0	0	1	0	0	0	0	0	0	1	0	0	0	0	0	0	0	0	0
Blank-17	Blank-17	merfish	0	0	0	1	1	0	0	0	0	0	0	0	0	0	0	0	0	0	0	0	0	0	0	0	0	0	0	1	1	0
Blank-18	Blank-18	merfish	0	0	0	1	0	0	0	0	0	0	0	0	0	0	0	1	0	0	0	0	0	0	1	0	0	0	0	1	0	0
Blank-19	Blank-19	merfish	0	0	0	0	1	0	0	0	0	0	0	0	0	0	0	1	0	0	1	0	0	0	0	0	1	0	0	0	0	0
Blank-20	Blank-20	merfish	0	0	0	0	0	1	0	0	0	0	0	1	0	0	0	0	0	1	0	0	0	1	0	0	0	0	0	0	0	0
Blank-21	Blank-21	merfish	0	0	0	0	0	0	0	0	0	0	0	0	0	0	0	1	0	1	0	0	0	1	0	1	0	0	0	0	0	0
Blank-22	Blank-22	merfish	0	0	0	0	0	0	0	0	1	0	1	0	0	0	0	0	0	0	1	0	0	1	0	0	0	0	0	0	0	0
Blank-23	Blank-23	merfish	0	0	0	0	0	0	0	0	0	1	0	1	0	0	0	0	0	0	0	0	0	1	0	1	0	0	0	0	0	0
Blank-24	Blank-24	merfish	0	0	0	0	0	0	1	1	0	0	0	0	0	0	1	1	0	0	0	0	0	0	0	0	0	0	0	0	0	0
Blank-25	Blank-25	merfish	0	1	0	0	1	0	0	0	0	0	0	0	0	1	0	0	1	0	0	0	0	0	0	0	0	0	0	0	0	0
Blank-26	Blank-26	merfish	0	0	0	0	0	1	0	0	1	0	0	0	0	0	0	0	0	0	0	0	0	0	0	1	0	0	0	0	1	0
Blank-27	Blank-27	merfish	0	0	1	0	0	0	0	0	1	0	0	0	0	0	0	0	0	0	1	0	0	0	0	0	0	0	0	1	0	0
Blank-28	Blank-28	merfish	0	0	0	0	0	0	0	0	0	0	0	0	1	1	0	0	0	0	0	0	0	0	0	0	1	1	0	0	0	0
Blank-29	Blank-29	merfish	0	0	0	0	1	0	0	0	0	0	0	0	0	1	0	0	0	0	1	0	0	0	0	0	0	1	0	0	0	0
Blank-30	Blank-30	merfish	0	0	0	0	0	0	0	0	0	0	0	0	0	1	1	0	0	0	0	0	0	1	1	0	0	0	0	0	0	0
Blank-31	Blank-31	merfish	0	0	0	0	0	0	0	0	0	1	0	0	0	0	0	1	0	0	0	0	0	0	1	0	0	0	0	0	1	0
Blank-32	Blank-32	merfish	0	0	0	0	0	0	1	0	0	0	1	0	0	0	0	0	0	0	0	0	1	0	0	1	0	0	0	0	0	0
Blank-33	Blank-33	merfish	0	0	0	1	0	1	1	0	1	0	0	0	0	0	0	0	0	0	0	0	0	0	0	0	0	0	0	0	0	0
Blank-34	Blank-34	merfish	0	0	1	0	1	0	0	0	0	0	0	0	0	0	0	0	0	0	0	0	1	0	1	0	0	0	0	0	0	0
Blank-35	Blank-35	merfish	0	0	0	0	0	0	0	0	1	0	0	0	0	0	1	0	0	0	0	0	1	0	0	0	0	0	0	0	1	0
Blank-36	Blank-36	merfish	0	0	0	0	0	0	0	0	0	0	1	0	1	0	0	0	0	0	0	0	0	0	1	0	0	0	0	0	0	1
Blank-37	Blank-37	merfish	0	0	0	0	0	0	0	0	1	0	0	1	0	0	1	0	0	1	0	0	0	0	0	0	0	0	0	0	0	0
Blank-38	Blank-38	merfish	0	0	0	0	0	0	0	1	0	1	0	0	0	1	0	1	0	0	0	0	0	0	0	0	0	0	0	0	0	0
Blank-39	Blank-39	merfish	0	1	0	0	0	1	0	0	0	0	0	0	0	0	0	0	0	0	0	0	0	0	0	0	1	0	0	1	0	0
Blank-40	Blank-40	merfish	0	0	0	0	0	0	0	1	1	0	0	0	0	0	0	0	0	0	0	0	0	0	0	0	1	0	0	0	0	1
