# Supplementary material for: Spatial transcriptomics reveals human cortical layer and area specification
Source: Nature. 2025 May 14;644(8075):153–63. doi: 10.1038/s41586-025-09010-1 (PMC12328223; doi:10.1038/s41586-025-09010-1)
Supplement: Supplementary file 3 — This file contains Supplementary Tables 1–13. [file 41586_2025_9010_MOESM3_ESM.zip › Supplementary Table 8_MERFISH 960 gene panel.xlsx]

## Sheet: 960 MERFISH gene panel
Gene name	Selection criteria	Ensemble ID	Transcript	Target Regions
ABI3BP	V1-V2borderDEG	ENSG00000154175	ENST00000527943	37
ABTB2	ZGW20highvariance	ENSG00000166016	ENST00000435224	132
AC008124.1	300old	ENSG00000273015	ENST00000609803	223
AC009506.1	300old	ENSG00000224152	ENST00000418474	59
AC016065.1	300old	ENSG00000246089	ENST00000606853	53
AC017053.1	MacaqueIN	ENSG00000234275	ENST00000425125	48
AC022433.1	MacaqueIN	ENSG00000288035	ENST00000666280	54
AC092376.2	MacaqueIN	ENSG00000277954	ENST00000622621	124
AC093249.6	300old	ENSG00000261840	ENST00000568500	58
ACAT2	V1-V2borderDEG	ENSG00000120437	ENST00000367048	53
ACSBG1	300old	ENSG00000103740	ENST00000258873	84
ACTN2	300old	ENSG00000077522	ENST00000366578	56
ACVR1C	MacaqueIN	ENSG00000123612	ENST00000243349	203
ADAMTS19	ZGW20highvariance	ENSG00000145808	ENST00000509467	57
ADAMTS5	300old	ENSG00000154736	ENST00000284987	236
ADAMTS6	ZGW20highvariance	ENSG00000049192	ENST00000381055	213
ADAMTSL1	ZGW20highvariance	ENSG00000178031	ENST00000380548	53
ADAMTSL3	300old	ENSG00000156218	ENST00000286744	208
ADARB2	Insubtypemarkers	ENSG00000185736	ENST00000381312	170
ADCY2	2ndTrimesterfetalThalamus	ENSG00000078295	ENST00000338316	138
ADCYAP1	MacaqueIN	ENSG00000141433	ENST00000579794	60
ADGRG1	V1-V2borderDEG	ENSG00000205336	ENST00000562558	110
ADGRV1	ZGW20highvariance	ENSG00000164199	ENST00000640815	54
ADRA2A	300old	ENSG00000150594	ENST00000280155	88
AFDN	V1-V2borderDEG	ENSG00000130396	ENST00000400822	92
AGBL1	ZGW20highvariance	ENSG00000273540	ENST00000614907	249
AGBL4	ZGW20highvariance	ENSG00000186094	ENST00000371839	66
AGT	300old	ENSG00000135744	ENST00000366667	65
AHI1	300old	ENSG00000135541	ENST00000367800	140
AKAP7	300old	ENSG00000118507	ENST00000342266	66
AKR1C2	300old	ENSG00000151632	ENST00000380753	44
AKT1	cortical malformation	ENSG00000142208	ENST00000407796	67
AKT3	V1-V2borderDEG	ENSG00000117020	ENST00000263826	55
AL157396.1	MacaqueIN	ENSG00000280660	ENST00000630034	218
AL512380.1	MacaqueIN	ENSG00000231754	ENST00000637411	65
ALCAM	2ndTrimesterfetalThalamus	ENSG00000170017	ENST00000306107	110
ALDOC	300old	ENSG00000109107	ENST00000395321	56
ALPK1	300old	ENSG00000073331	ENST00000504176	145
AMBN	humanGEprogenitorsubcluster	ENSG00000178522	ENST00000449493	57
ANGPT2	300old	ENSG00000091879	ENST00000629816	134
ANGPTL1	300old	ENSG00000116194	ENST00000367629	63
ANK3	V1-V2borderDEG	ENSG00000151150	ENST00000373820	50
ANKFN1	300old	ENSG00000153930	ENST00000566473	55
ANKLE2	cortical malformation	ENSG00000176915	ENST00000357997	66
ANOS1	300old	ENSG00000011201	ENST00000262648	136
ANTXR2	300old	ENSG00000163297	ENST00000482406	69
AP000866.1	300old	ENSG00000245498	ENST00000529392	52
AP002748.4	300old	ENSG00000255517	ENST00000527274	65
AP1S2	MacaqueIN	ENSG00000182287	ENST00000329235	51
AP4E1	cortical malformation	ENSG00000081014	ENST00000261842	173
APC2	cortical malformation	ENSG00000115266	ENST00000233607	199
APOD	humanGEmarker	ENSG00000189058	ENST00000343267	55
APOE	humanGEmarker	ENSG00000130203	ENST00000252486	57
APOLD1	ZGW20highvariance	ENSG00000178878	ENST00000356591	119
APP	V1-V2borderDEG	ENSG00000142192	ENST00000348990	101
AQP4	300old	ENSG00000171885	ENST00000383168	126
ARF1	cortical malformation	ENSG00000143761	ENST00000272102	55
ARFGEF2	cortical malformation	ENSG00000124198	ENST00000371917	267
ARFGEF3	300old	ENSG00000112379	ENST00000251691	403
ARHGAP29	ZGW20highvariance	ENSG00000137962	ENST00000260526	157
ARHGAP5	300old	ENSG00000100852	ENST00000396582	60
ARHGAP5-AS1	300old	ENSG00000258655	ENST00000553596	53
ARID2	300old	ENSG00000189079	ENST00000457135	109
ARL4D	humanGEmarker	ENSG00000175906	ENST00000320033	53
ARMH4	V1-V2borderDEG	ENSG00000139971	ENST00000267485	116
ARRDC1-AS1	300old	ENSG00000203993	ENST00000371417	52
ARX	ZGW20highvariance	ENSG00000004848	ENST00000379044	54
ASH1L	300old	ENSG00000116539	ENST00000368346	351
ASH1L-AS1	300old	ENSG00000235919	ENST00000452809	23
ASIC2	ZGW20highvariance	ENSG00000108684	ENST00000359872	51
ASPM	cortical malformation	ENSG00000066279	ENST00000367409	133
ASTN2	ZGW20highvariance	ENSG00000148219	ENST00000373986	60
ATP1A2	ZGW20highvariance	ENSG00000018625	ENST00000361216	61
ATP1A3	cortical malformation	ENSG00000105409	ENST00000602133	103
ATP2B4	300old	ENSG00000058668	ENST00000341360	114
ATRNL1	V1-V2borderDEG	ENSG00000107518	ENST00000355044	169
AZIN2	V1-V2borderDEG	ENSG00000142920	ENST00000373443	57
B3GALNT2	cortical malformation	ENSG00000162885	ENST00000366600	79
B3GALT2	300old	ENSG00000162630	ENST00000367434	84
B3GNT2	300old	ENSG00000170340	ENST00000301998	67
BACH2	300old	ENSG00000112182	ENST00000537989	250
BAZ2B	300old	ENSG00000123636	ENST00000392782	203
BCAN	humanGEmarker	ENSG00000132692	ENST00000329117	61
BCAS1	ZGW20highvariance	ENSG00000064787	ENST00000371435	59
BCL11A	V1-V2borderDEG	ENSG00000119866	ENST00000479026	41
BCL11B	300old	ENSG00000127152	ENST00000357195	195
BEST3	300old	ENSG00000127325	ENST00000266661	50
BGN	humanGEmarker	ENSG00000182492	ENST00000331595	54
BHLHE22	V1-V2borderDEG	ENSG00000180828	ENST00000321870	66
BICC1	ZGW20highvariance	ENSG00000122870	ENST00000373886	109
BLOC1S4	2ndTrimesterfetalThalamus	ENSG00000186222	ENST00000320776	54
BMPER	ZGW20highvariance	ENSG00000164619	ENST00000297161	115
BMPR1B	2ndTrimesterfetalThalamus	ENSG00000138696	ENST00000440890	146
BOC	ZGW20highvariance	ENSG00000144857	ENST00000273395	122
BRINP1	V1-V2borderDEG	ENSG00000078725	ENST00000265922	95
BRINP2	ZGW20highvariance	ENSG00000198797	ENST00000361539	52
BRINP3	mouseV1specification	ENSG00000162670	ENST00000367462	78
BRIP1	ZGW20highvariance	ENSG00000136492	ENST00000259008	95
C11ORF87	V1-V2borderDEG	ENSG00000185742	ENST00000327419	150
C1QC	humanGEmarker	ENSG00000159189	ENST00000374640	54
C8ORF34	300old	ENSG00000165084	ENST00000348340	55
CA10	2ndTrimesterfetalThalamus	ENSG00000154975	ENST00000570565	71
CA12	300old	ENSG00000074410	ENST00000178638	94
CACNA1E	300old	ENSG00000198216	ENST00000621791	51
CACNA1G	V1-V2borderDEG	ENSG00000006283	ENST00000352832	190
CACNA1I	V1-V2borderDEG	ENSG00000100346	ENST00000404898	240
CACNA2D3	ZGW20highvariance	ENSG00000157445	ENST00000490478	113
CALB1	2ndTrimesterfetalThalamus	ENSG00000104327	ENST00000265431	62
CALB2	Insubtypemarkers	ENSG00000172137	ENST00000302628	51
CALN1	300old	ENSG00000183166	ENST00000405452	247
CAMK2B	300old	ENSG00000058404	ENST00000457475	54
CAMK2N1	V1-V2borderDEG	ENSG00000162545	ENST00000375078	51
CAMSAP1	cortical malformation	ENSG00000130559	ENST00000389532	55
CASZ1	Insubtypemarkers	ENSG00000130940	ENST00000377022	71
CBLN2	300old	ENSG00000141668	ENST00000585159	60
CBLN4	300old	ENSG00000054803	ENST00000064571	74
CCBE1	V1-V2borderDEG	ENSG00000183287	ENST00000398179	97
CCDC144A	300old	ENSG00000170160	ENST00000478303	31
CCDC175	300old	ENSG00000151838	ENST00000537690	52
CCDC88A	V1-V2borderDEG	ENSG00000115355	ENST00000444458	106
CCK	2ndTrimesterfetalThalamus	ENSG00000187094	ENST00000334681	62
CCL3	humanGEmarker	ENSG00000277632	ENST00000614051	44
CCL4	humanGEmarker	ENSG00000275302	ENST00000613947	51
CCN1	300old	ENSG00000142871	ENST00000451137	51
CCN2	300old	ENSG00000118523	ENST00000367976	58
CCND2	cortical malformation	ENSG00000118971	ENST00000261254	191
CD247	2ndTrimesterfetalThalamus	ENSG00000198821	ENST00000392122	56
CD38	300old	ENSG00000004468	ENST00000226279	97
CD82	300old	ENSG00000085117	ENST00000227155	57
CD9	300old	ENSG00000010278	ENST00000009180	52
CDCA7L	Insubtypemarkers	ENSG00000164649	ENST00000406877	77
CDH10	2ndTrimesterfetalThalamus	ENSG00000040731	ENST00000502921	52
CDH13	300old	ENSG00000140945	ENST00000567109	134
CDH18	mouseV1specification	ENSG00000145526	ENST00000510297	72
CDH20	ZGW20highvariance	ENSG00000101542	ENST00000262717	106
CDH4	ZGW20highvariance	ENSG00000179242	ENST00000614565	101
CDH8	ZGW20highvariance	ENSG00000150394	ENST00000584337	50
CDH9	2ndTrimesterfetalThalamus	ENSG00000113100	ENST00000231021	56
CDK6	ZGW20highvariance	ENSG00000105810	ENST00000265734	301
CDK8	2ndTrimesterfetalThalamus	ENSG00000132964	ENST00000381527	55
CDO1	humanGEprogenitorsubcluster	ENSG00000129596	ENST00000250535	65
CELSR1	ZGW20highvariance	ENSG00000075275	ENST00000262738	215
CENPF	humanGEmarker	ENSG00000117724	ENST00000469862	45
CEP85L	cortical malformation	ENSG00000111860	ENST00000368488	175
CER1	MacaqueIN	ENSG00000147869	ENST00000380911	53
CFTR	300old	ENSG00000001626	ENST00000429014	34
CHD7	ZGW20highvariance	ENSG00000171316	ENST00000423902	191
CHGA	V1-V2borderDEG	ENSG00000100604	ENST00000216492	53
CHRM2	mouseV1specification	ENSG00000181072	ENST00000445907	92
CHRM3	2ndTrimesterfetalThalamus	ENSG00000133019	ENST00000255380	234
CHRM5	2ndTrimesterfetalThalamus	ENSG00000184984	ENST00000383263	80
CHRNB4	MacaqueIN	ENSG00000117971	ENST00000261751	61
CHST3	300old	ENSG00000122863	ENST00000373115	193
CHST9	ZGW20highvariance	ENSG00000154080	ENST00000580774	55
CHSY3	ZGW20highvariance	ENSG00000198108	ENST00000305031	72
CITED2	MacaqueIN	ENSG00000164442	ENST00000537332	58
CLASP1	300old	ENSG00000074054	ENST00000397587	237
CLDN5	2ndTrimesterfetalThalamus	ENSG00000184113	ENST00000618236	55
CLMP	V1-V2borderDEG	ENSG00000166250	ENST00000448775	98
CLSTN2	300old	ENSG00000158258	ENST00000458420	409
CLU	humanGEprogenitorsubcluster	ENSG00000120885	ENST00000405140	57
CNN3	V1-V2borderDEG	ENSG00000117519	ENST00000370206	56
CNR1	V1-V2borderDEG	ENSG00000118432	ENST00000369499	149
CNTN2	300old	ENSG00000184144	ENST00000331830	242
CNTN4	ZGW20highvariance	ENSG00000144619	ENST00000427331	71
CNTN5	ZGW20highvariance	ENSG00000149972	ENST00000619298	150
CNTNAP2	ZGW20highvariance	ENSG00000174469	ENST00000463592	165
CNTNAP4	2ndTrimesterfetalThalamus	ENSG00000152910	ENST00000611870	55
CNTNAP5	ZGW20highvariance	ENSG00000155052	ENST00000431078	138
COBL	ZGW20highvariance	ENSG00000106078	ENST00000265136	50
COL11A1	ZGW20highvariance	ENSG00000060718	ENST00000370096	56
COL19A1	300old	ENSG00000082293	ENST00000620364	213
COL24A1	300old	ENSG00000171502	ENST00000370571	194
COL25A1	300old	ENSG00000188517	ENST00000622134	124
COL3A1	ZGW20highvariance	ENSG00000168542	ENST00000304636	54
COL4A1	humanGEmarker	ENSG00000187498	ENST00000375820	149
COL4A5	300old	ENSG00000188153	ENST00000361603	93
COL4A6	300old	ENSG00000197565	ENST00000538570	188
COL6A1	300old	ENSG00000142156	ENST00000361866	56
COL6A3	ZGW20highvariance	ENSG00000163359	ENST00000472056	151
COLEC12	ZGW20highvariance	ENSG00000158270	ENST00000400256	50
CPE	V1-V2borderDEG	ENSG00000109472	ENST00000402744	50
CPEB2	300old	ENSG00000137449	ENST00000382395	141
CPNE4	V1-V2borderDEG	ENSG00000196353	ENST00000429747	69
CPNE8	300old	ENSG00000139117	ENST00000331366	90
CRABP1	2ndTrimesterfetalThalamus	ENSG00000166426	ENST00000299529	59
CRADD	cortical malformation	ENSG00000169372	ENST00000332896	60
CRB1	ZGW20highvariance	ENSG00000134376	ENST00000448952	56
CREB5	ZGW20highvariance	ENSG00000146592	ENST00000357727	164
CRHR2	300old	ENSG00000106113	ENST00000341843	85
CRIM1	V1-V2borderDEG	ENSG00000150938	ENST00000280527	128
CRTAC1	2ndTrimesterfetalThalamus	ENSG00000095713	ENST00000309155	59
CRYAB	300old	ENSG00000109846	ENST00000227251	53
CRYM	300old	ENSG00000103316	ENST00000543948	53
CSPG5	300old	ENSG00000114646	ENST00000456150	51
CST3	300old	ENSG00000101439	ENST00000398409	60
CTNNA2	cortical malformation	ENSG00000066032	ENST00000541047	88
CUX1	300old	ENSG00000257923	ENST00000292538	88
CUX2	300old	ENSG00000111249	ENST00000261726	162
CXCL14	300old	ENSG00000145824	ENST00000512158	54
CXCR4	humanGEmarker	ENSG00000121966	ENST00000241393	56
CXXC4	V1-V2borderDEG	ENSG00000168772	ENST00000394767	63
CYP26A1	300old	ENSG00000095596	ENST00000224356	56
DAAM1	humanGEprogenitorsubcluster	ENSG00000100592	ENST00000395125	150
DACH1	ZGW20highvariance	ENSG00000276644	ENST00000613252	56
DACH2	300old	ENSG00000126733	ENST00000613770	51
DCC	2ndTrimesterfetalThalamus	ENSG00000187323	ENST00000412726	273
DCN	2ndTrimesterfetalThalamus	ENSG00000011465	ENST00000552962	57
DCX	humanGEprogenitorsubcluster	ENSG00000077279	ENST00000635795	261
DDAH1	ZGW20highvariance	ENSG00000153904	ENST00000284031	108
DDAH2	V1-V2borderDEG	ENSG00000213722	ENST00000375787	57
DDN	V1-V2borderDEG	ENSG00000181418	ENST00000421952	102
DDX3X	cortical malformation	ENSG00000215301	ENST00000629496	132
DENND11	V1-V2borderDEG	ENSG00000257093	ENST00000536163	210
DENND2B	300old	ENSG00000166444	ENST00000526757	63
DEPTOR	mouseV1specification	ENSG00000155792	ENST00000286234	73
DGKB	ZGW20highvariance	ENSG00000136267	ENST00000399322	169
DHCR24	V1-V2borderDEG	ENSG00000116133	ENST00000371269	131
DIAPH1	cortical malformation	ENSG00000131504	ENST00000389054	108
DIAPH3	ZGW20highvariance	ENSG00000139734	ENST00000400324	54
DIO2	300old	ENSG00000211448	ENST00000438257	166
DIRAS2	MacaqueIN	ENSG00000165023	ENST00000375765	104
DISP3	300old	ENSG00000204624	ENST00000304391	53
DLC1	ZGW20highvariance	ENSG00000164741	ENST00000276297	55
DLL1	cortical malformation	ENSG00000198719	ENST00000366756	80
DLX2	Insubtypemarkers	ENSG00000115844	ENST00000234198	52
DLX5	humanGEprogenitorsubcluster	ENSG00000105880	ENST00000493764	50
DLX6	Insubtypemarkers	ENSG00000006377	ENST00000518156	56
DLX6-AS1	Insubtypemarkers	ENSG00000231764	ENST00000430027	264
DNAH11	ZGW20highvariance	ENSG00000105877	ENST00000409508	348
DNM2	300old	ENSG00000079805	ENST00000389253	68
DOCK10	ZGW20highvariance	ENSG00000135905	ENST00000535663	50
DOCK11	ZGW20highvariance	ENSG00000147251	ENST00000632573	41
DOCK8	ZGW20highvariance	ENSG00000107099	ENST00000382329	185
DONSON	cortical malformation	ENSG00000159147	ENST00000303071	62
DPF3	ZGW20highvariance	ENSG00000205683	ENST00000556509	61
DPH6-DT	ZGW20highvariance	ENSG00000248079	ENST00000501169	56
DPP10	ZGW20highvariance	ENSG00000175497	ENST00000410059	71
DPP3	300old	ENSG00000254986	ENST00000541961	56
DPY19L1	ZGW20highvariance	ENSG00000173852	ENST00000310974	100
DPYD	2ndTrimesterfetalThalamus	ENSG00000188641	ENST00000370192	98
DTNA	V1-V2borderDEG	ENSG00000134769	ENST00000592449	57
DYNC1H1	cortical malformation	ENSG00000197102	ENST00000360184	477
DYNC1I2	cortical malformation	ENSG00000077380	ENST00000409197	51
E2F2	300old	ENSG00000007968	ENST00000361729	124
EBF1	humanGEmarker	ENSG00000164330	ENST00000313708	62
EDA	ZGW20highvariance	ENSG00000158813	ENST00000616899	142
EEPD1	300old	ENSG00000122547	ENST00000444777	43
EFR3B	V1-V2borderDEG	ENSG00000084710	ENST00000403714	214
EGFR	2ndTrimesterfetalThalamus	ENSG00000146648	ENST00000275493	246
EGR2	300old	ENSG00000122877	ENST00000242480	58
EHMT1	300old	ENSG00000181090	ENST00000460843	52
ELAPOR1	300old	ENSG00000116299	ENST00000369939	51
ELFN1	MacaqueIN	ENSG00000225968	ENST00000424383	76
ELMO1	V1-V2borderDEG	ENSG00000155849	ENST00000396040	62
ELMOD1	300old	ENSG00000110675	ENST00000265840	50
ELOVL2	300old	ENSG00000197977	ENST00000354666	108
ELOVL2-AS1	300old	ENSG00000230314	ENST00000456616	54
EML1	cortical malformation	ENSG00000066629	ENST00000262233	124
EML6	300old	ENSG00000214595	ENST00000466608	33
EMX1	300old	ENSG00000135638	ENST00000394111	62
EMX2	MacaqueIN	ENSG00000170370	ENST00000553456	54
EOMES	300old	ENSG00000163508	ENST00000295743	56
EPB41L3	V1-V2borderDEG	ENSG00000082397	ENST00000542652	97
EPB41L4A	ZGW20highvariance	ENSG00000129595	ENST00000261486	65
EPHA3	2ndTrimesterfetalThalamus	ENSG00000044524	ENST00000336596	159
EPHA5	2ndTrimesterfetalThalamus	ENSG00000145242	ENST00000511294	56
EPHA6	ZGW20highvariance	ENSG00000080224	ENST00000389672	58
EPHA7	2ndTrimesterfetalThalamus	ENSG00000135333	ENST00000369303	148
ERBB4	Insubtypemarkers	ENSG00000178568	ENST00000402597	310
ETV1	300old	ENSG00000006468	ENST00000405358	113
ETV4	2ndTrimesterfetalThalamus	ENSG00000175832	ENST00000393664	63
ETV5	V1-V2borderDEG	ENSG00000244405	ENST00000306376	109
ETV6	mouseV1specification	ENSG00000139083	ENST00000396373	161
EXOC7	cortical malformation	ENSG00000182473	ENST00000589210	75
EXOC8	cortical malformation	ENSG00000116903	ENST00000366645	126
EYA2	MacaqueIN	ENSG00000064655	ENST00000327619	72
FABP5	humanGEprogenitorsubcluster	ENSG00000164687	ENST00000396359	43
FAM107A	300old	ENSG00000168309	ENST00000360997	95
FAM135B	ZGW20highvariance	ENSG00000147724	ENST00000395297	168
FAM182B	300old	ENSG00000175170	ENST00000376403	53
FAM3C	300old	ENSG00000196937	ENST00000359943	51
FAM89B	2ndTrimesterfetalThalamus	ENSG00000176973	ENST00000316409	33
FAT3	V1-V2borderDEG	ENSG00000165323	ENST00000533797	221
FBN2	ZGW20highvariance	ENSG00000138829	ENST00000262464	310
FBXL7	ZGW20highvariance	ENSG00000183580	ENST00000329673	120
FBXO32	300old	ENSG00000156804	ENST00000517956	147
FDFT1	V1-V2borderDEG	ENSG00000079459	ENST00000220584	63
FEZ1	V1-V2borderDEG	ENSG00000149557	ENST00000278919	84
FEZF2	300old	ENSG00000153266	ENST00000283268	52
FGF14	ZGW20highvariance	ENSG00000102466	ENST00000376131	307
FGFBP3	300old	ENSG00000174721	ENST00000311575	60
FGFR2	ZGW20highvariance	ENSG00000066468	ENST00000613324	47
FHIT	ZGW20highvariance	ENSG00000189283	ENST00000492590	56
FIGN	ZGW20highvariance	ENSG00000182263	ENST00000333129	235
FKRP	cortical malformation	ENSG00000181027	ENST00000318584	62
FKTN	cortical malformation	ENSG00000106692	ENST00000223528	194
FLI1	ZGW20highvariance	ENSG00000151702	ENST00000527767	42
FLJ20021	300old	ENSG00000254531	ENST00000527564	51
FLNA	cortical malformation	ENSG00000196924	ENST00000498491	52
FLRT2	V1-V2borderDEG	ENSG00000185070	ENST00000553650	45
FLT1	ZGW20highvariance	ENSG00000102755	ENST00000615840	110
FN1	mouseV1specification	ENSG00000115414	ENST00000456923	90
FOXG1	2ndTrimesterfetalThalamus	ENSG00000176165	ENST00000313071	68
FOXJ1	2ndTrimesterfetalThalamus	ENSG00000129654	ENST00000322957	55
FOXN4	300old	ENSG00000139445	ENST00000468516	56
FOXP1	300old	ENSG00000114861	ENST00000614176	57
FOXP2	300old	ENSG00000128573	ENST00000393491	166
FOXP4	Insubtypemarkers	ENSG00000137166	ENST00000307972	96
FRAS1	ZGW20highvariance	ENSG00000138759	ENST00000512123	438
FRG1	300old	ENSG00000109536	ENST00000226798	24
FRG1-DT	300old	ENSG00000245685	ENST00000501825	63
FRMPD4	2ndTrimesterfetalThalamus	ENSG00000169933	ENST00000616992	227
FSTL5	300old	ENSG00000168843	ENST00000379164	128
FXYD6	300old	ENSG00000137726	ENST00000527717	56
GAB1	ZGW20highvariance	ENSG00000109458	ENST00000262995	132
GABPB1-IT1	2ndTrimesterfetalThalamus	ENSG00000285410	ENST00000615671	129
GABRA5	300old	ENSG00000186297	ENST00000400081	72
GABRB2	300old	ENSG00000145864	ENST00000393959	191
GABRG1	2ndTrimesterfetalThalamus	ENSG00000163285	ENST00000295452	157
GABRG3	300old	ENSG00000182256	ENST00000615808	233
GAD1	2ndTrimesterfetalThalamus	ENSG00000128683	ENST00000358196	98
GAD2	300old	ENSG00000136750	ENST00000376261	82
GAL	2ndTrimesterfetalThalamus	ENSG00000069482	ENST00000265643	34
GALNT13	ZGW20highvariance	ENSG00000144278	ENST00000392825	95
GALNT9	V1-V2borderDEG	ENSG00000182870	ENST00000328957	55
GALNTL6	mouseV1specification	ENSG00000174473	ENST00000511251	55
GAS7	ZGW20highvariance	ENSG00000007237	ENST00000437099	194
GATA3	2ndTrimesterfetalThalamus	ENSG00000107485	ENST00000346208	64
GBX2	2ndTrimesterfetalThalamus	ENSG00000168505	ENST00000306318	64
GFAP	300old	ENSG00000131095	ENST00000253408	84
GLB1L2	300old	ENSG00000149328	ENST00000339772	86
GLI2	ZGW20highvariance	ENSG00000074047	ENST00000361492	54
GLI3	300old	ENSG00000106571	ENST00000395925	210
GLIS3	ZGW20highvariance	ENSG00000107249	ENST00000324333	138
GLRA2	300old	ENSG00000101958	ENST00000218075	90
GLRA3	300old	ENSG00000145451	ENST00000274093	189
GNAL	300old	ENSG00000141404	ENST00000334049	97
GPC5	ZGW20highvariance	ENSG00000179399	ENST00000377067	60
GPC6	ZGW20highvariance	ENSG00000183098	ENST00000377047	161
GPM6B	humanGEprogenitorsubcluster	ENSG00000046653	ENST00000454189	65
GPNMB	2ndTrimesterfetalThalamus	ENSG00000136235	ENST00000258733	82
GPR156	ZGW20highvariance	ENSG00000175697	ENST00000464295	60
GPR158	ZGW20highvariance	ENSG00000151025	ENST00000490549	136
GPR37L1	300old	ENSG00000170075	ENST00000367282	176
GPR39	ZGW20highvariance	ENSG00000183840	ENST00000470071	61
GPR85	300old	ENSG00000164604	ENST00000424100	54
GPRC5B	300old	ENSG00000167191	ENST00000300571	58
GPRIN3	300old	ENSG00000185477	ENST00000609438	360
GPX3	300old	ENSG00000211445	ENST00000388825	58
GRAMD2B	300old	ENSG00000155324	ENST00000285689	83
GRIA4	MacaqueIN	ENSG00000152578	ENST00000428631	57
GRID1	2ndTrimesterfetalThalamus	ENSG00000182771	ENST00000327946	78
GRID2	ZGW20highvariance	ENSG00000152208	ENST00000611049	135
GRIK1	2ndTrimesterfetalThalamus	ENSG00000171189	ENST00000389125	87
GRIK2	ZGW20highvariance	ENSG00000164418	ENST00000369134	110
GRIK3	ZGW20highvariance	ENSG00000163873	ENST00000373091	261
GRIK4	300old	ENSG00000149403	ENST00000527524	61
GRIN1	cortical malformation	ENSG00000176884	ENST00000371559	96
GRIN2A	cortical malformation	ENSG00000183454	ENST00000396573	226
GRIN2B	cortical malformation	ENSG00000273079	ENST00000609686	840
GRIN3A	2ndTrimesterfetalThalamus	ENSG00000198785	ENST00000361820	221
GRM5	ZGW20highvariance	ENSG00000168959	ENST00000455756	78
GRM7	300old	ENSG00000196277	ENST00000357716	109
GRM8	ZGW20highvariance	ENSG00000179603	ENST00000489939	62
GRP	V1-V2borderDEG	ENSG00000134443	ENST00000256857	53
GSX2	MacaqueIN	ENSG00000180613	ENST00000326902	68
GTF2B	2ndTrimesterfetalThalamus	ENSG00000137947	ENST00000370500	53
GUCY1A1	MacaqueIN	ENSG00000164116	ENST00000296518	116
HAS3	V1-V2borderDEG	ENSG00000103044	ENST00000306560	123
HCN1	2ndTrimesterfetalThalamus	ENSG00000164588	ENST00000637305	111
HCRTR1	V1-V2borderDEG	ENSG00000121764	ENST00000403528	53
HCRTR2	300old	ENSG00000137252	ENST00000370862	53
HDAC9	V1-V2borderDEG	ENSG00000048052	ENST00000406072	52
HES1	300old	ENSG00000114315	ENST00000232424	59
HES5	300old	ENSG00000197921	ENST00000378453	52
HEY1	300old	ENSG00000164683	ENST00000354724	58
HHIP	2ndTrimesterfetalThalamus	ENSG00000164161	ENST00000296575	171
HIGD1B	2ndTrimesterfetalThalamus	ENSG00000131097	ENST00000253410	60
HMGB2	humanGEmarker	ENSG00000164104	ENST00000438704	67
HMGCS1	V1-V2borderDEG	ENSG00000112972	ENST00000433297	77
HOPX	300old	ENSG00000171476	ENST00000553379	51
HPCA	V1-V2borderDEG	ENSG00000121905	ENST00000373467	69
HS3ST1	300old	ENSG00000002587	ENST00000002596	189
HS3ST4	300old	ENSG00000182601	ENST00000331351	77
HS6ST2	ZGW20highvariance	ENSG00000171004	ENST00000370836	67
HS6ST3	ZGW20highvariance	ENSG00000185352	ENST00000620595	201
HSD17B4	cortical malformation	ENSG00000133835	ENST00000522415	55
HSPA12A	300old	ENSG00000165868	ENST00000369209	174
HSPA1A	ZGW20highvariance	ENSG00000204389	ENST00000375651	37
HSPB1	ZGW20highvariance	ENSG00000106211	ENST00000248553	48
HTR2A	300old	ENSG00000102468	ENST00000542664	138
HTR4	mouseV1specification	ENSG00000164270	ENST00000377888	60
ID4	humanGEprogenitorsubcluster	ENSG00000172201	ENST00000378700	84
IGFBP7	humanGEmarker	ENSG00000163453	ENST00000295666	53
IGFBPL1	300old	ENSG00000137142	ENST00000377694	86
IGSF11	300old	ENSG00000144847	ENST00000354673	92
IGSF21	V1-V2borderDEG	ENSG00000117154	ENST00000251296	51
IL1RAP	V1-V2borderDEG	ENSG00000196083	ENST00000443369	61
IL1RAPL2	mouseV1specification	ENSG00000189108	ENST00000372582	61
INA	V1-V2borderDEG	ENSG00000148798	ENST00000369849	81
INHBA	2ndTrimesterfetalThalamus	ENSG00000122641	ENST00000242208	108
INPP4B	300old	ENSG00000109452	ENST00000509777	52
INPP5D	ZGW20highvariance	ENSG00000168918	ENST00000415617	109
INSM1	300old	ENSG00000173404	ENST00000310227	53
IQCJ-SCHIP1	ZGW20highvariance	ENSG00000283154	ENST00000638749	54
IQGAP2	ZGW20highvariance	ENSG00000145703	ENST00000379730	98
IRX3	2ndTrimesterfetalThalamus	ENSG00000177508	ENST00000329734	64
ISL1	2ndTrimesterfetalThalamus	ENSG00000016082	ENST00000230658	55
ITGA2	300old	ENSG00000164171	ENST00000296585	116
ITGA8	2ndTrimesterfetalThalamus	ENSG00000077943	ENST00000378076	161
ITGB5	300old	ENSG00000082781	ENST00000296181	50
ITPR1	300old	ENSG00000150995	ENST00000544951	55
ITPR2	ZGW20highvariance	ENSG00000123104	ENST00000381340	340
ITPRID1	ZGW20highvariance	ENSG00000180347	ENST00000409210	50
KAT2B	ZGW20highvariance	ENSG00000114166	ENST00000263754	107
KATNB1	cortical malformation	ENSG00000140854	ENST00000379661	73
KAZN	V1-V2borderDEG	ENSG00000189337	ENST00000400798	72
KCNC2	ZGW20highvariance	ENSG00000166006	ENST00000549446	59
KCNF1	V1-V2borderDEG	ENSG00000162975	ENST00000295082	51
KCNH2	V1-V2borderDEG	ENSG00000055118	ENST00000330883	50
KCNH5	300old	ENSG00000140015	ENST00000322893	302
KCNH8	ZGW20highvariance	ENSG00000183960	ENST00000328405	64
KCNIP1	ZGW20highvariance	ENSG00000182132	ENST00000616807	54
KCNIP4	ZGW20highvariance	ENSG00000185774	ENST00000359001	55
KCNJ16	300old	ENSG00000153822	ENST00000589377	96
KCNJ6	300old	ENSG00000157542	ENST00000609713	509
KCNMB2	ZGW20highvariance	ENSG00000197584	ENST00000358316	64
KCNN3	ZGW20highvariance	ENSG00000143603	ENST00000271915	307
KCNQ5	300old	ENSG00000185760	ENST00000370398	174
KCTD12	300old	ENSG00000178695	ENST00000377474	145
KCTD16	ZGW20highvariance	ENSG00000183775	ENST00000507359	375
KCTD8	2ndTrimesterfetalThalamus	ENSG00000183783	ENST00000360029	57
KDM5B	300old	ENSG00000117139	ENST00000367264	111
KDR	ZGW20highvariance	ENSG00000128052	ENST00000263923	165
KHDRBS2	V1-V2borderDEG	ENSG00000112232	ENST00000281156	52
KIAA0319	300old	ENSG00000137261	ENST00000616673	159
KIAA1217	ZGW20highvariance	ENSG00000120549	ENST00000396445	52
KIF1A	cortical malformation	ENSG00000130294	ENST00000320389	91
KIF26A	cortical malformation	ENSG00000066735	ENST00000315264	136
KIF26B	300old	ENSG00000162849	ENST00000366518	343
KIF2A	cortical malformation	ENSG00000068796	ENST00000381103	57
KIF5C	cortical malformation	ENSG00000168280	ENST00000435030	54
KIF9-AS1	300old	ENSG00000227398	ENST00000429315	140
KIRREL1	2ndTrimesterfetalThalamus	ENSG00000183853	ENST00000368172	203
KITLG	300old	ENSG00000049130	ENST00000378535	125
KLF6	V1-V2borderDEG	ENSG00000067082	ENST00000497571	130
KLHL1	300old	ENSG00000150361	ENST00000377844	116
KLHL5	MacaqueIN	ENSG00000109790	ENST00000508137	74
KMT2E	300old	ENSG00000005483	ENST00000257745	192
KMT2E-AS1	300old	ENSG00000239569	ENST00000453677	52
KPTN	300old	ENSG00000118162	ENST00000338134	56
L1CAM	V1-V2borderDEG	ENSG00000198910	ENST00000370060	150
L3MBTL1	V1-V2borderDEG	ENSG00000185513	ENST00000422861	83
LAMA1	ZGW20highvariance	ENSG00000101680	ENST00000389658	226
LAMA3	ZGW20highvariance	ENSG00000053747	ENST00000588770	118
LAMP5	300old	ENSG00000125869	ENST00000246070	58
LGALS1	300old	ENSG00000100097	ENST00000215909	47
LGALS14	2ndTrimesterfetalThalamus	ENSG00000006659	ENST00000360675	51
LGALS8	V1-V2borderDEG	ENSG00000116977	ENST00000450372	104
LGI1	MacaqueIN	ENSG00000108231	ENST00000371413	54
LGR6	300old	ENSG00000133067	ENST00000255432	95
LHFPL3	ZGW20highvariance	ENSG00000187416	ENST00000424859	55
LHFPL6	2ndTrimesterfetalThalamus	ENSG00000183722	ENST00000379589	58
LHX1	2ndTrimesterfetalThalamus	ENSG00000273706	ENST00000614239	57
LHX2	300old	ENSG00000106689	ENST00000488674	64
LHX5	2ndTrimesterfetalThalamus	ENSG00000089116	ENST00000261731	51
LHX6	300old	ENSG00000106852	ENST00000373754	97
LHX9	2ndTrimesterfetalThalamus	ENSG00000143355	ENST00000367391	54
LIMCH1	V1-V2borderDEG	ENSG00000064042	ENST00000396595	156
LINC00271	300old	ENSG00000231028	ENST00000421378	59
LINC00581	MacaqueIN	ENSG00000280989	ENST00000630914	60
LINC01089	300old	ENSG00000212694	ENST00000542933	54
LINC01551	humanGEprogenitorsubcluster	ENSG00000186960	ENST00000552957	61
LINC01833	MacaqueIN	ENSG00000259439	ENST00000444871	39
LINC02593	300old	ENSG00000223764	ENST00000417705	62
LINGO1	300old	ENSG00000169783	ENST00000355300	82
LINGO2	ZGW20highvariance	ENSG00000174482	ENST00000379992	95
LIPG	ZGW20highvariance	ENSG00000101670	ENST00000623277	62
LMO1	humanGEprogenitorsubcluster	ENSG00000166407	ENST00000428101	56
LMO3	V1-V2borderDEG	ENSG00000048540	ENST00000616247	73
LMO7	V1-V2borderDEG	ENSG00000136153	ENST00000465261	77
LPAR1	300old	ENSG00000198121	ENST00000374431	53
LPL	300old	ENSG00000175445	ENST00000524029	45
LRATD2	300old	ENSG00000168672	ENST00000304916	124
LRIG1	ZGW20highvariance	ENSG00000144749	ENST00000496559	127
LRMDA	ZGW20highvariance	ENSG00000148655	ENST00000611255	88
LRP1B	ZGW20highvariance	ENSG00000168702	ENST00000437977	107
LRP2	2ndTrimesterfetalThalamus	ENSG00000081479	ENST00000443831	109
LRP4	300old	ENSG00000134569	ENST00000378623	138
LRRC4C	ZGW20highvariance	ENSG00000148948	ENST00000619527	65
LSAMP	V1-V2borderDEG	ENSG00000185565	ENST00000539563	245
LSS	V1-V2borderDEG	ENSG00000160285	ENST00000457828	64
LTBP1	ZGW20highvariance	ENSG00000049323	ENST00000404525	131
LUCAT1	ZGW20highvariance	ENSG00000248323	ENST00000511918	47
LUZP2	V1-V2borderDEG	ENSG00000187398	ENST00000620308	107
LYN	ZGW20highvariance	ENSG00000254087	ENST00000519728	152
MAB21L1	MacaqueIN	ENSG00000180660	ENST00000379919	72
MAF	MacaqueIN	ENSG00000178573	ENST00000393350	103
MAFB	MacaqueIN	ENSG00000204103	ENST00000373313	79
MAGI1	ZGW20highvariance	ENSG00000151276	ENST00000330909	79
MAL2	V1-V2borderDEG	ENSG00000147676	ENST00000614891	56
MAML2	ZGW20highvariance	ENSG00000184384	ENST00000524717	200
MAP3K5	ZGW20highvariance	ENSG00000197442	ENST00000359015	147
MAST1	cortical malformation	ENSG00000105613	ENST00000251472	60
MAST4	ZGW20highvariance	ENSG00000069020	ENST00000403625	127
MBIP	humanGEprogenitorsubcluster	ENSG00000151332	ENST00000416007	57
MBP	ZGW20highvariance	ENSG00000197971	ENST00000397866	68
MCPH1	300old	ENSG00000147316	ENST00000519221	46
MDGA1	V1-V2borderDEG	ENSG00000112139	ENST00000434837	108
MDGA2	ZGW20highvariance	ENSG00000139915	ENST00000426342	144
MED12L	ZGW20highvariance	ENSG00000144893	ENST00000474524	223
MEF2C	2ndTrimesterfetalThalamus	ENSG00000081189	ENST00000636998	161
MEGF10	ZGW20highvariance	ENSG00000145794	ENST00000503335	209
MEIS1	300old	ENSG00000143995	ENST00000495021	61
MEIS2	Insubtypemarkers	ENSG00000134138	ENST00000397624	50
MET	300old	ENSG00000105976	ENST00000397752	191
METAP1D	ZGW20highvariance	ENSG00000172878	ENST00000315796	65
METTL7A	V1-V2borderDEG	ENSG00000185432	ENST00000332160	66
MGAT4C	2ndTrimesterfetalThalamus	ENSG00000182050	ENST00000552808	58
MGAT5	2ndTrimesterfetalThalamus	ENSG00000152127	ENST00000281923	258
MICAL2	V1-V2borderDEG	ENSG00000133816	ENST00000256194	59
MIR7-3HG	MacaqueIN	ENSG00000176840	ENST00000588711	49
MIR924HG	ZGW20highvariance	ENSG00000267374	ENST00000591629	56
MKI67	2ndTrimesterfetalThalamus	ENSG00000148773	ENST00000368653	325
MLIP	300old	ENSG00000146147	ENST00000502396	57
MMS22L	ZGW20highvariance	ENSG00000146263	ENST00000275053	172
MN1	V1-V2borderDEG	ENSG00000169184	ENST00000302326	159
MOB3B	ZGW20highvariance	ENSG00000120162	ENST00000262244	176
MOXD1	300old	ENSG00000079931	ENST00000367963	81
MPPED1	V1-V2borderDEG	ENSG00000186732	ENST00000417669	102
MPPED2	MacaqueIN	ENSG00000066382	ENST00000358117	52
MRC1	2ndTrimesterfetalThalamus	ENSG00000260314	ENST00000569591	151
MSANTD2	300old	ENSG00000120458	ENST00000526629	58
MSL3	300old	ENSG00000005302	ENST00000312196	59
MT2A	humanGEprogenitorsubcluster	ENSG00000125148	ENST00000563985	44
MT3	300old	ENSG00000087250	ENST00000561640	43
MTOR	cortical malformation	ENSG00000198793	ENST00000376838	70
MTUS2	2ndTrimesterfetalThalamus	ENSG00000132938	ENST00000612955	172
MYO3A	MacaqueIN	ENSG00000095777	ENST00000376302	58
MYRIP	ZGW20highvariance	ENSG00000170011	ENST00000302541	141
MYT1L	300old	ENSG00000186487	ENST00000407844	98
NAB2	300old	ENSG00000166886	ENST00000300131	67
NAPA-AS1	300old	ENSG00000268061	ENST00000593284	60
NCAM2	ZGW20highvariance	ENSG00000154654	ENST00000400546	61
NDE1	cortical malformation	ENSG00000072864	ENST00000396354	78
NDST4	300old	ENSG00000138653	ENST00000264363	54
NDUFA4L2	humanGEmarker	ENSG00000185633	ENST00000554503	60
NEAT1	ZGW20highvariance	ENSG00000245532	ENST00000616315	39
NECTIN3	300old	ENSG00000177707	ENST00000485303	68
NEDD4L	cortical malformation	ENSG00000049759	ENST00000382850	88
NEFM	300old	ENSG00000104722	ENST00000433454	80
NEGR1	ZGW20highvariance	ENSG00000172260	ENST00000306821	134
NELL1	mouseV1specification	ENSG00000165973	ENST00000357134	98
NELL2	V1-V2borderDEG	ENSG00000184613	ENST00000452445	99
NEO1	V1-V2borderDEG	ENSG00000067141	ENST00000560328	69
NETO1	ZGW20highvariance	ENSG00000166342	ENST00000583169	69
NEUROD1	300old	ENSG00000162992	ENST00000295108	59
NEUROD2	300old	ENSG00000171532	ENST00000302584	71
NEUROD4	300old	ENSG00000123307	ENST00000242994	106
NEUROD6	300old	ENSG00000164600	ENST00000297142	51
NEUROG1	300old	ENSG00000181965	ENST00000314744	63
NEUROG2	300old	ENSG00000178403	ENST00000313341	54
NFIA	MacaqueIN	ENSG00000162599	ENST00000403491	166
NFIB	300old	ENSG00000147862	ENST00000543693	208
NHLH1	300old	ENSG00000171786	ENST00000302101	69
NHLH2	MacaqueIN	ENSG00000177551	ENST00000320238	56
NIFK-AS1	300old	ENSG00000236859	ENST00000447668	54
NIPBL	300old	ENSG00000164190	ENST00000509429	45
NIPBL-DT	300old	ENSG00000285967	ENST00000649921	76
NKX2-1	300old	ENSG00000136352	ENST00000354822	56
NOTCH2	ZGW20highvariance	ENSG00000134250	ENST00000256646	317
NPAS1	MacaqueIN	ENSG00000130751	ENST00000602212	59
NPAS3	ZGW20highvariance	ENSG00000151322	ENST00000346562	80
NPNT	300old	ENSG00000168743	ENST00000504787	58
NPR3	300old	ENSG00000113389	ENST00000326958	173
NPTX1	V1-V2borderDEG	ENSG00000171246	ENST00000306773	64
NPY	300old	ENSG00000122585	ENST00000242152	38
NR1D1	V1-V2borderDEG	ENSG00000126368	ENST00000246672	79
NR2F1	300old	ENSG00000175745	ENST00000327111	59
NR2F1-AS1	300old	ENSG00000237187	ENST00000606188	58
NR2F2	humanGEmarker	ENSG00000185551	ENST00000421109	55
NR3C2	ZGW20highvariance	ENSG00000151623	ENST00000344721	164
NR4A2	300old	ENSG00000153234	ENST00000339562	89
NREP	V1-V2borderDEG	ENSG00000134986	ENST00000257435	60
NRN1	300old	ENSG00000124785	ENST00000244766	52
NRP1	ZGW20highvariance	ENSG00000099250	ENST00000374875	155
NRP2	V1-V2borderDEG	ENSG00000118257	ENST00000360409	88
NRXN3	Insubtypemarkers	ENSG00000021645	ENST00000428277	66
NTN4	ZGW20highvariance	ENSG00000074527	ENST00000344911	88
NTNG1	ZGW20highvariance	ENSG00000162631	ENST00000370068	61
NTNG2	V1-V2borderDEG	ENSG00000196358	ENST00000393229	78
NTRK2	V1-V2borderDEG	ENSG00000148053	ENST00000359847	153
NTRK3	2ndTrimesterfetalThalamus	ENSG00000140538	ENST00000317501	53
NUAK1	V1-V2borderDEG	ENSG00000074590	ENST00000261402	179
NUDT2	cortical malformation	ENSG00000164978	ENST00000346365	60
NUSAP1	cortical malformation	ENSG00000137804	ENST00000414849	65
NWD2	ZGW20highvariance	ENSG00000174145	ENST00000309447	227
NXPH1	humanGEmarker	ENSG00000122584	ENST00000602349	56
NXPH2	2ndTrimesterfetalThalamus	ENSG00000144227	ENST00000272641	70
OCA2	ZGW20highvariance	ENSG00000104044	ENST00000354638	89
OLIG1	2ndTrimesterfetalThalamus	ENSG00000184221	ENST00000382348	51
OLIG2	humanGEmarker	ENSG00000205927	ENST00000382357	57
OPCML	300old	ENSG00000183715	ENST00000612177	184
OPRM1	2ndTrimesterfetalThalamus	ENSG00000112038	ENST00000330432	305
P2RY12	2ndTrimesterfetalThalamus	ENSG00000169313	ENST00000302632	59
P2RY14	ZGW20highvariance	ENSG00000174944	ENST00000309170	60
PACC1	V1-V2borderDEG	ENSG00000065600	ENST00000535273	61
PAFAH1B1	cortical malformation	ENSG00000007168	ENST00000397195	53
PAG1	ZGW20highvariance	ENSG00000076641	ENST00000220597	227
PAM	ZGW20highvariance	ENSG00000145730	ENST00000504691	59
PANX1	cortical malformation	ENSG00000110218	ENST00000227638	79
PAPPA	300old	ENSG00000182752	ENST00000328252	287
PAPPA2	ZGW20highvariance	ENSG00000116183	ENST00000367662	276
PARD3	ZGW20highvariance	ENSG00000148498	ENST00000374788	173
PARD3B	ZGW20highvariance	ENSG00000116117	ENST00000613457	225
PAX6	300old	ENSG00000007372	ENST00000639916	75
PAXBP1-AS1	300old	ENSG00000238197	ENST00000458479	76
PBX3	Insubtypemarkers	ENSG00000167081	ENST00000373489	78
PCAT1	ZGW20highvariance	ENSG00000253438	ENST00000524320	61
PCAT6	300old	ENSG00000228288	ENST00000417262	50
PCCA	300old	ENSG00000175198	ENST00000376285	51
PCCA-DT	300old	ENSG00000274605	ENST00000612598	49
PCDH15	2ndTrimesterfetalThalamus	ENSG00000150275	ENST00000618301	52
PCDH17	300old	ENSG00000118946	ENST00000377918	212
PCDH19	V1-V2borderDEG	ENSG00000165194	ENST00000255531	222
PCDH9	2ndTrimesterfetalThalamus	ENSG00000184226	ENST00000377865	181
PCP4	V1-V2borderDEG	ENSG00000183036	ENST00000328619	47
PCSK2	V1-V2borderDEG	ENSG00000125851	ENST00000262545	128
PCSK5	2ndTrimesterfetalThalamus	ENSG00000099139	ENST00000376752	71
PDE1A	300old	ENSG00000115252	ENST00000435564	84
PDE1C	2ndTrimesterfetalThalamus	ENSG00000154678	ENST00000396184	180
PDE3A	ZGW20highvariance	ENSG00000172572	ENST00000359062	297
PDE4DIP	humanGEmarker	ENSG00000178104	ENST00000618462	56
PDGFD	ZGW20highvariance	ENSG00000170962	ENST00000393158	105
PDGFRA	ZGW20highvariance	ENSG00000134853	ENST00000257290	160
PDYN	MacaqueIN	ENSG00000101327	ENST00000217305	77
PDZRN3	Insubtypemarkers	ENSG00000121440	ENST00000494559	54
PDZRN4	V1-V2borderDEG	ENSG00000165966	ENST00000402685	50
PENK	300old	ENSG00000181195	ENST00000314922	59
PEX5L	300old	ENSG00000114757	ENST00000392649	228
PFN2	humanGEprogenitorsubcluster	ENSG00000070087	ENST00000239940	61
PHLDA1	humanGEprogenitorsubcluster	ENSG00000139289	ENST00000602540	134
PID1	2ndTrimesterfetalThalamus	ENSG00000153823	ENST00000392055	69
PIK3CA	cortical malformation	ENSG00000121879	ENST00000263967	171
PIK3R1	V1-V2borderDEG	ENSG00000145675	ENST00000521381	123
PIK3R2	cortical malformation	ENSG00000105647	ENST00000675271	31
PIP5K1B	ZGW20highvariance	ENSG00000107242	ENST00000265382	79
PKIB	2ndTrimesterfetalThalamus	ENSG00000135549	ENST00000354275	66
PLAUR	V1-V2borderDEG	ENSG00000011422	ENST00000340093	63
PLCB4	ZGW20highvariance	ENSG00000101333	ENST00000278655	161
PLCE1	ZGW20highvariance	ENSG00000138193	ENST00000371385	191
PLCH1	ZGW20highvariance	ENSG00000114805	ENST00000447496	185
PLD5	mouseV1specification	ENSG00000180287	ENST00000536534	145
PLEKHH2	ZGW20highvariance	ENSG00000152527	ENST00000282406	57
PLPP3	ZGW20highvariance	ENSG00000162407	ENST00000371250	89
PLPPR1	V1-V2borderDEG	ENSG00000148123	ENST00000395056	59
PLS3	humanGEmarker	ENSG00000102024	ENST00000539310	93
PLXDC2	ZGW20highvariance	ENSG00000120594	ENST00000377252	243
PLXNA2	V1-V2borderDEG	ENSG00000076356	ENST00000367033	269
PMCHL2	300old	ENSG00000169040	ENST00000523548	45
PNKP	cortical malformation	ENSG00000039650	ENST00000596014	54
POMGNT1	cortical malformation	ENSG00000085998	ENST00000371984	72
POMGNT2	cortical malformation	ENSG00000144647	ENST00000344697	71
POMT1	cortical malformation	ENSG00000130714	ENST00000372220	53
POMT2	cortical malformation	ENSG00000009830	ENST00000261534	144
POT1	300old	ENSG00000128513	ENST00000357628	59
POT1-AS1	300old	ENSG00000224897	ENST00000449642	72
POU3F4	300old	ENSG00000196767	ENST00000644024	91
POU6F2	ZGW20highvariance	ENSG00000106536	ENST00000518318	103
PPARG	mouseV1specification	ENSG00000132170	ENST00000397015	50
PPP1R14C	300old	ENSG00000198729	ENST00000361131	54
PPP1R17	300old	ENSG00000106341	ENST00000342032	50
PPP1R1B	V1-V2borderDEG	ENSG00000131771	ENST00000254079	51
PPP3CA	300old	ENSG00000138814	ENST00000394854	61
PRAG1	ZGW20highvariance	ENSG00000275342	ENST00000622241	116
PRDM16	ZGW20highvariance	ENSG00000142611	ENST00000270722	115
PRDM8	V1-V2borderDEG	ENSG00000152784	ENST00000415738	75
PRELID2	ZGW20highvariance	ENSG00000186314	ENST00000334744	51
PREX2	ZGW20highvariance	ENSG00000046889	ENST00000288368	254
PRKCA	Insubtypemarkers	ENSG00000154229	ENST00000413366	254
PRKCB	V1-V2borderDEG	ENSG00000166501	ENST00000321728	73
PRKD1	ZGW20highvariance	ENSG00000184304	ENST00000616995	90
PRKG1	ZGW20highvariance	ENSG00000185532	ENST00000401604	54
PROX1	2ndTrimesterfetalThalamus	ENSG00000117707	ENST00000261454	219
PRR16	ZGW20highvariance	ENSG00000184838	ENST00000407149	56
PRSS12	300old	ENSG00000164099	ENST00000296498	106
PTCHD4	ZGW20highvariance	ENSG00000244694	ENST00000398738	55
PTEN	cortical malformation	ENSG00000171862	ENST00000371953	135
PTH2R	ZGW20highvariance	ENSG00000144407	ENST00000272847	82
PTK2B	300old	ENSG00000120899	ENST00000346049	129
PTN	humanGEprogenitorsubcluster	ENSG00000105894	ENST00000348225	51
PTPRK	ZGW20highvariance	ENSG00000152894	ENST00000368226	177
PTPRM	ZGW20highvariance	ENSG00000173482	ENST00000580949	55
PTPRT	MacaqueIN	ENSG00000196090	ENST00000612229	353
PTPRZ1	V1-V2borderDEG	ENSG00000106278	ENST00000393386	92
PTTG1	humanGEmarker	ENSG00000164611	ENST00000352433	35
PVALB	300old	ENSG00000100362	ENST00000417718	49
QRFPR	mouseV1specification	ENSG00000186867	ENST00000394427	52
QRICH1	cortical malformation	ENSG00000198218	ENST00000395443	76
R3HDM1	V1-V2borderDEG	ENSG00000048991	ENST00000429703	107
RAB15	V1-V2borderDEG	ENSG00000139998	ENST00000533601	94
RAB3GAP1	cortical malformation	ENSG00000115839	ENST00000264158	53
RAB3GAP2	cortical malformation	ENSG00000118873	ENST00000358951	171
RABGAP1L	V1-V2borderDEG	ENSG00000152061	ENST00000392064	154
RAD51B	ZGW20highvariance	ENSG00000182185	ENST00000487861	51
RANBP1	2ndTrimesterfetalThalamus	ENSG00000099901	ENST00000331821	51
RANBP3L	ZGW20highvariance	ENSG00000164188	ENST00000296604	54
RAP1GAP	300old	ENSG00000076864	ENST00000374765	97
RARB	2ndTrimesterfetalThalamus	ENSG00000077092	ENST00000330688	59
RASGEF1B	ZGW20highvariance	ENSG00000138670	ENST00000509081	60
RASGRF2	300old	ENSG00000113319	ENST00000265080	201
RBMS3	ZGW20highvariance	ENSG00000144642	ENST00000432518	51
RBP1	2ndTrimesterfetalThalamus	ENSG00000114115	ENST00000232219	65
RBP4	MacaqueIN	ENSG00000138207	ENST00000629763	50
RCAN1	V1-V2borderDEG	ENSG00000159200	ENST00000399272	66
RCAN3	300old	ENSG00000117602	ENST00000374395	91
RELN	300old	ENSG00000189056	ENST00000429186	55
RFTN2	ZGW20highvariance	ENSG00000162944	ENST00000295049	86
RGS20	ZGW20highvariance	ENSG00000147509	ENST00000276500	53
RGS5	2ndTrimesterfetalThalamus	ENSG00000143248	ENST00000313961	143
RGS6	300old	ENSG00000182732	ENST00000402788	165
RHOJ	300old	ENSG00000126785	ENST00000316754	50
RHOU	V1-V2borderDEG	ENSG00000116574	ENST00000366691	98
RIC3	humanGEprogenitorsubcluster	ENSG00000166405	ENST00000343202	72
RIPOR2	ZGW20highvariance	ENSG00000111913	ENST00000538035	137
RIT2	ZGW20highvariance	ENSG00000152214	ENST00000326695	60
RMST	ZGW20highvariance	ENSG00000255794	ENST00000640149	67
RND3	humanGEprogenitorsubcluster	ENSG00000115963	ENST00000263895	74
ROBO1	V1-V2borderDEG	ENSG00000169855	ENST00000466906	48
ROBO2	2ndTrimesterfetalThalamus	ENSG00000185008	ENST00000614793	190
RORA	ZGW20highvariance	ENSG00000069667	ENST00000335670	213
RORB	300old	ENSG00000198963	ENST00000376896	257
RORB-AS1	300old	ENSG00000224825	ENST00000417576	64
RRM2	ZGW20highvariance	ENSG00000171848	ENST00000381786	50
RSPH1	2ndTrimesterfetalThalamus	ENSG00000160188	ENST00000291536	50
RSPO3	300old	ENSG00000146374	ENST00000356698	82
RTTN	cortical malformation	ENSG00000176225	ENST00000578780	62
RUNX1T1	V1-V2borderDEG	ENSG00000079102	ENST00000265814	199
RYR2	V1-V2borderDEG	ENSG00000198626	ENST00000608590	51
RYR3	ZGW20highvariance	ENSG00000198838	ENST00000634730	57
S100A6	2ndTrimesterfetalThalamus	ENSG00000197956	ENST00000368719	36
S100B	300old	ENSG00000160307	ENST00000291700	50
SAMD11	300old	ENSG00000187634	ENST00000341065	54
SAMD4A	300old	ENSG00000020577	ENST00000251091	179
SAMD5	ZGW20highvariance	ENSG00000203727	ENST00000367474	134
SATB1	MacaqueIN	ENSG00000182568	ENST00000454909	105
SATB2	300old	ENSG00000119042	ENST00000614512	134
SCD	V1-V2borderDEG	ENSG00000099194	ENST00000370355	161
SCG2	300old	ENSG00000171951	ENST00000305409	74
SCGN	2ndTrimesterfetalThalamus	ENSG00000079689	ENST00000377961	53
SCN3A	cortical malformation	ENSG00000153253	ENST00000283254	204
SCN3B	300old	ENSG00000166257	ENST00000299333	160
SCRG1	humanGEmarker	ENSG00000164106	ENST00000296506	66
SDK1	ZGW20highvariance	ENSG00000146555	ENST00000466611	57
SEMA3E	300old	ENSG00000170381	ENST00000427262	127
SEMA5A	2ndTrimesterfetalThalamus	ENSG00000112902	ENST00000382496	323
SEMA5B	ZGW20highvariance	ENSG00000082684	ENST00000451541	55
SEMA7A	V1-V2borderDEG	ENSG00000138623	ENST00000542748	77
SERPINI1	300old	ENSG00000163536	ENST00000446050	63
SERTAD4	humanGEmarker	ENSG00000082497	ENST00000367012	107
SETD1B	300old	ENSG00000139718	ENST00000542440	64
SETD2	300old	ENSG00000181555	ENST00000409792	58
SETD5	300old	ENSG00000168137	ENST00000407969	126
SFRP1	humanGEprogenitorsubcluster	ENSG00000104332	ENST00000379845	113
SFRP2	humanGEprogenitorsubcluster	ENSG00000145423	ENST00000274063	53
SFTA3	humanGEprogenitorsubcluster	ENSG00000229415	ENST00000518529	51
SGCD	ZGW20highvariance	ENSG00000170624	ENST00000435422	238
SGCZ	ZGW20highvariance	ENSG00000185053	ENST00000382080	146
SGK1	V1-V2borderDEG	ENSG00000118515	ENST00000237305	51
SH3BGRL3	humanGEprogenitorsubcluster	ENSG00000142669	ENST00000270792	61
SHC3	V1-V2borderDEG	ENSG00000148082	ENST00000375835	283
SHISA6	ZGW20highvariance	ENSG00000188803	ENST00000409168	207
SHROOM3	ZGW20highvariance	ENSG00000138771	ENST00000296043	202
SHTN1	MacaqueIN	ENSG00000187164	ENST00000497044	66
SIPA1L2	V1-V2borderDEG	ENSG00000116991	ENST00000262861	195
SIX3	2ndTrimesterfetalThalamus	ENSG00000138083	ENST00000260653	60
SIX3-AS1	MacaqueIN	ENSG00000236502	ENST00000419364	55
SLC10A4	MacaqueIN	ENSG00000145248	ENST00000273861	51
SLC15A2	300old	ENSG00000163406	ENST00000489711	64
SLC17A6	300old	ENSG00000091664	ENST00000263160	89
SLC1A3	ZGW20highvariance	ENSG00000079215	ENST00000265113	61
SLC26A4	300old	ENSG00000091137	ENST00000460748	47
SLC32A1	2ndTrimesterfetalThalamus	ENSG00000101438	ENST00000217420	74
SLC35A2	cortical malformation	ENSG00000102100	ENST00000445167	54
SLC35F2	300old	ENSG00000110660	ENST00000525815	52
SLC35F3	ZGW20highvariance	ENSG00000183780	ENST00000366617	72
SLC4A4	ZGW20highvariance	ENSG00000080493	ENST00000340595	157
SLC6A1	V1-V2borderDEG	ENSG00000157103	ENST00000287766	56
SLC6A7	V1-V2borderDEG	ENSG00000011083	ENST00000230671	95
SLC9A9	ZGW20highvariance	ENSG00000181804	ENST00000316549	93
SLCO1C1	300old	ENSG00000139155	ENST00000266509	70
SLF1	humanGEprogenitorsubcluster	ENSG00000133302	ENST00000265140	72
SLIT2	ZGW20highvariance	ENSG00000145147	ENST00000622093	176
SLIT3	ZGW20highvariance	ENSG00000184347	ENST00000404867	254
SLITRK1	V1-V2borderDEG	ENSG00000178235	ENST00000377084	156
SLITRK5	300old	ENSG00000165300	ENST00000325089	398
SLN	300old	ENSG00000170290	ENST00000305991	56
SMC4	humanGEmarker	ENSG00000113810	ENST00000497984	37
SMOC1	300old	ENSG00000198732	ENST00000381280	107
SNAP25	MacaqueIN	ENSG00000132639	ENST00000254976	61
SNCG	2ndTrimesterfetalThalamus	ENSG00000173267	ENST00000372017	60
SNTG1	2ndTrimesterfetalThalamus	ENSG00000147481	ENST00000521574	31
SNTG2	ZGW20highvariance	ENSG00000172554	ENST00000407292	64
SOBP	V1-V2borderDEG	ENSG00000112320	ENST00000317357	131
SORBS2	V1-V2borderDEG	ENSG00000154556	ENST00000448662	107
SORCS1	300old	ENSG00000108018	ENST00000622431	203
SORCS3	ZGW20highvariance	ENSG00000156395	ENST00000369701	152
SOX1	300old	ENSG00000182968	ENST00000330949	96
SOX11	humanGEprogenitorsubcluster	ENSG00000176887	ENST00000322002	190
SOX14	2ndTrimesterfetalThalamus	ENSG00000168875	ENST00000306087	50
SOX1-OT	ZGW20highvariance	ENSG00000224243	ENST00000421423	44
SOX2	300old	ENSG00000181449	ENST00000325404	58
SOX2-OT	300old	ENSG00000242808	ENST00000498731	71
SOX5	300old	ENSG00000134532	ENST00000441133	43
SOX6	humanGEmarker	ENSG00000110693	ENST00000316399	247
SOX9	300old	ENSG00000125398	ENST00000245479	85
SP8	Insubtypemarkers	ENSG00000164651	ENST00000617581	52
SP9	300old	ENSG00000217236	ENST00000394967	55
SPARC	humanGEmarker	ENSG00000113140	ENST00000231061	50
SPARCL1	300old	ENSG00000152583	ENST00000282470	90
SPATA13	ZGW20highvariance	ENSG00000182957	ENST00000343003	173
SPATA6	ZGW20highvariance	ENSG00000132122	ENST00000371847	114
SPECC1	V1-V2borderDEG	ENSG00000128487	ENST00000395530	108
SPHK1	V1-V2borderDEG	ENSG00000176170	ENST00000392496	51
SPHKAP	ZGW20highvariance	ENSG00000153820	ENST00000344657	201
SPOCK1	300old	ENSG00000152377	ENST00000282223	131
SPOCK3	MacaqueIN	ENSG00000196104	ENST00000357545	70
SPON1	ZGW20highvariance	ENSG00000262655	ENST00000576479	122
SPP1	2ndTrimesterfetalThalamus	ENSG00000118785	ENST00000395080	50
SPRED2	V1-V2borderDEG	ENSG00000198369	ENST00000356388	114
SRCAP	300old	ENSG00000080603	ENST00000262518	67
SREBF2	V1-V2borderDEG	ENSG00000198911	ENST00000361204	71
SRM	300old	ENSG00000116649	ENST00000376957	64
SST	300old	ENSG00000157005	ENST00000287641	43
SSTR2	V1-V2borderDEG	ENSG00000180616	ENST00000357585	172
ST18	300old	ENSG00000147488	ENST00000276480	71
ST6GALNAC5	V1-V2borderDEG	ENSG00000117069	ENST00000477717	98
ST7	300old	ENSG00000004866	ENST00000422922	57
ST7-AS1	300old	ENSG00000227199	ENST00000456775	57
ST8SIA1	V1-V2borderDEG	ENSG00000111728	ENST00000396037	184
ST8SIA5	ZGW20highvariance	ENSG00000101638	ENST00000538168	336
STARD13	ZGW20highvariance	ENSG00000133121	ENST00000399365	156
STIL	cortical malformation	ENSG00000123473	ENST00000371877	142
STK3	ZGW20highvariance	ENSG00000104375	ENST00000419617	73
STK32B	300old	ENSG00000152953	ENST00000282908	94
STK33	ZGW20highvariance	ENSG00000130413	ENST00000473980	54
STOX1	300old	ENSG00000165730	ENST00000298596	70
STXBP6	MacaqueIN	ENSG00000168952	ENST00000396700	110
SULF2	V1-V2borderDEG	ENSG00000196562	ENST00000484875	82
SUSD4	300old	ENSG00000143502	ENST00000366878	91
SYBU	300old	ENSG00000147642	ENST00000528331	80
SYN3	V1-V2borderDEG	ENSG00000185666	ENST00000358763	171
SYNE2	V1-V2borderDEG	ENSG00000054654	ENST00000458046	79
SYNJ1	300old	ENSG00000159082	ENST00000438952	101
SYNPR	Insubtypemarkers	ENSG00000163630	ENST00000460711	64
SYT4	V1-V2borderDEG	ENSG00000132872	ENST00000255224	109
SYT6	300old	ENSG00000134207	ENST00000369547	123
TAC1	2ndTrimesterfetalThalamus	ENSG00000006128	ENST00000319273	68
TAC3	2ndTrimesterfetalThalamus	ENSG00000166863	ENST00000458521	66
TAFA1	300old	ENSG00000183662	ENST00000478136	59
TAFA2	V1-V2borderDEG	ENSG00000198673	ENST00000550003	61
TAGLN2	300old	ENSG00000158710	ENST00000368097	59
TANC1	ZGW20highvariance	ENSG00000115183	ENST00000263635	95
TBL1X	ZGW20highvariance	ENSG00000101849	ENST00000424279	162
TBR1	300old	ENSG00000136535	ENST00000389554	53
TCF4	humanGEmarker	ENSG00000196628	ENST00000635990	152
TCF7L1	ZGW20highvariance	ENSG00000152284	ENST00000282111	64
TCF7L2	2ndTrimesterfetalThalamus	ENSG00000148737	ENST00000369397	82
TCIM	300old	ENSG00000176907	ENST00000315792	61
TENM3	ZGW20highvariance	ENSG00000218336	ENST00000511685	208
TFAP2C	ZGW20highvariance	ENSG00000087510	ENST00000201031	70
TGFBR2	ZGW20highvariance	ENSG00000163513	ENST00000295754	125
THRB	V1-V2borderDEG	ENSG00000151090	ENST00000356447	190
THSD7B	mouseV1specification	ENSG00000144229	ENST00000413152	163
THUMPD3-AS1	300old	ENSG00000206573	ENST00000522525	62
TIAM1	V1-V2borderDEG	ENSG00000156299	ENST00000636887	110
TIAM2	V1-V2borderDEG	ENSG00000146426	ENST00000275246	61
TKTL1	300old	ENSG00000007350	ENST00000369912	77
TLE4	300old	ENSG00000106829	ENST00000376544	53
TLK1	2ndTrimesterfetalThalamus	ENSG00000198586	ENST00000431350	54
TLL1	2ndTrimesterfetalThalamus	ENSG00000038295	ENST00000061240	147
TM6SF1	V1-V2borderDEG	ENSG00000136404	ENST00000322019	55
TMEM123	ZGW20highvariance	ENSG00000152558	ENST00000398136	59
TMEM132C	ZGW20highvariance	ENSG00000181234	ENST00000435159	131
TMEM132D	ZGW20highvariance	ENSG00000151952	ENST00000422113	50
TMEM161B	cortical malformation	ENSG00000164180	ENST00000296595	70
TMEM163	300old	ENSG00000152128	ENST00000281924	53
TMEM178B	V1-V2borderDEG	ENSG00000261115	ENST00000565468	312
TMEM200A	V1-V2borderDEG	ENSG00000164484	ENST00000545622	78
TMOD1	300old	ENSG00000136842	ENST00000259365	60
TMTC2	ZGW20highvariance	ENSG00000179104	ENST00000321196	116
TMTC3	cortical malformation	ENSG00000139324	ENST00000266712	173
TNC	ZGW20highvariance	ENSG00000041982	ENST00000535648	55
TNR	V1-V2borderDEG	ENSG00000116147	ENST00000367674	389
TOP2A	humanGEmarker	ENSG00000131747	ENST00000423485	119
TOX	300old	ENSG00000198846	ENST00000361421	108
TOX2	MacaqueIN	ENSG00000124191	ENST00000413823	53
TPBG	300old	ENSG00000146242	ENST00000543496	69
TRH	2ndTrimesterfetalThalamus	ENSG00000170893	ENST00000302649	55
TRIM67	300old	ENSG00000119283	ENST00000444294	196
TRIQK	V1-V2borderDEG	ENSG00000205133	ENST00000521988	89
TRMT9B	300old	ENSG00000250305	ENST00000524591	86
TRNP1	300old	ENSG00000253368	ENST00000522111	55
TRPC6	mouseV1specification	ENSG00000137672	ENST00000344327	53
TRPM3	300old	ENSG00000083067	ENST00000377110	172
TRPS1	ZGW20highvariance	ENSG00000104447	ENST00000640765	263
TRRAP	cortical malformation	ENSG00000196367	ENST00000456197	238
TSHR	ZGW20highvariance	ENSG00000165409	ENST00000298171	51
TSHZ1	V1-V2borderDEG	ENSG00000179981	ENST00000322038	140
TSHZ2	mouseV1specification	ENSG00000182463	ENST00000371497	295
TSHZ3	300old	ENSG00000121297	ENST00000240587	136
TSPAN18	V1-V2borderDEG	ENSG00000157570	ENST00000340160	126
TSPO	V1-V2borderDEG	ENSG00000100300	ENST00000337554	45
TTC28	V1-V2borderDEG	ENSG00000100154	ENST00000612946	313
TTYH1	humanGEprogenitorsubcluster	ENSG00000167614	ENST00000376530	53
TTYH2	300old	ENSG00000141540	ENST00000269346	62
TUBGCP2	cortical malformation	ENSG00000130640	ENST00000477923	36
TUSC7	300old	ENSG00000243197	ENST00000477539	50
TXN	2ndTrimesterfetalThalamus	ENSG00000136810	ENST00000374517	53
UBE2C	humanGEmarker	ENSG00000175063	ENST00000356455	30
UNC13C	V1-V2borderDEG	ENSG00000137766	ENST00000539562	50
UNC5C	300old	ENSG00000182168	ENST00000610318	272
USP6NL	V1-V2borderDEG	ENSG00000148429	ENST00000277575	121
UTRN	ZGW20highvariance	ENSG00000152818	ENST00000367545	275
VAMP1	V1-V2borderDEG	ENSG00000139190	ENST00000400911	58
VAT1L	300old	ENSG00000171724	ENST00000302536	115
VAX1	MacaqueIN	ENSG00000148704	ENST00000369206	66
VCAN	V1-V2borderDEG	ENSG00000038427	ENST00000342785	94
VIM	2ndTrimesterfetalThalamus	ENSG00000026025	ENST00000224237	56
VIP	300old	ENSG00000146469	ENST00000367244	52
VSNL1	300old	ENSG00000163032	ENST00000295156	54
VSTM2L	300old	ENSG00000132821	ENST00000373461	54
WAC	300old	ENSG00000095787	ENST00000354911	147
WAC-AS1	300old	ENSG00000254635	ENST00000527986	57
WDFY3	300old	ENSG00000163625	ENST00000295888	238
WDFY3-AS2	300old	ENSG00000180769	ENST00000451762	79
WDR47	V1-V2borderDEG	ENSG00000085433	ENST00000369962	121
WDR62	cortical malformation	ENSG00000075702	ENST00000401500	130
WHRN	mouseV1specification	ENSG00000095397	ENST00000265134	76
WLS	V1-V2borderDEG	ENSG00000116729	ENST00000262348	81
YAP1	300old	ENSG00000137693	ENST00000282441	131
ZBTB16	MacaqueIN	ENSG00000109906	ENST00000335953	167
ZBTB20	ZGW20highvariance	ENSG00000181722	ENST00000357258	214
ZDHHC22	V1-V2borderDEG	ENSG00000177108	ENST00000319374	94
ZEB1	ZGW20highvariance	ENSG00000148516	ENST00000320985	147
ZEB2	300old	ENSG00000169554	ENST00000409487	139
ZFHX3	MacaqueIN	ENSG00000140836	ENST00000397992	370
ZFHX4	2ndTrimesterfetalThalamus	ENSG00000091656	ENST00000523885	52
ZFP36L1	ZGW20highvariance	ENSG00000185650	ENST00000439696	77
ZFPM2	300old	ENSG00000169946	ENST00000407775	51
ZIC2	MacaqueIN	ENSG00000043355	ENST00000376335	50
ZNF335	cortical malformation	ENSG00000198026	ENST00000322927	101
ZNF385B	2ndTrimesterfetalThalamus	ENSG00000144331	ENST00000410066	86
ZNF385D	MacaqueIN	ENSG00000151789	ENST00000281523	223
ZNF503	humanGEmarker	ENSG00000165655	ENST00000372524	60
ZNF521	MacaqueIN	ENSG00000198795	ENST00000361524	151
ZNF536	Insubtypemarkers	ENSG00000198597	ENST00000355537	55
ZNF608	V1-V2borderDEG	ENSG00000168916	ENST00000504926	61
ZNF804B	ZGW20highvariance	ENSG00000182348	ENST00000333190	50
