# Supplementary material for: Spatial transcriptomics reveals human cortical layer and area specification
Source: Nature. 2025 May 14;644(8075):153–63. doi: 10.1038/s41586-025-09010-1 (PMC12328223; doi:10.1038/s41586-025-09010-1)
Supplement: Supplementary file 3 — This file contains Supplementary Tables 1–13. [file 41586_2025_9010_MOESM3_ESM.zip › Supplementary Table 9_Cluster annotation of additional experiments.xlsx]

## Sheet: UMB1759
H1	H1 annotation	H2	H2 annotation	H3 clusters
0	DP	0	DP-RG
		1	DP-IPC-1
		2	DP-IPC-2
		3	DP-IPC-3
		4	DP-IPC-4
1	EC	5	MG
		6	EC
		7	artifact, remove
		8	EC
		9	EC
2	RG	10	RG-1
		11	oRG-1
		12	oRG-2
		13	vRG
		14	RG-2
3	IN	15	IN-MGE-1
		16	IN-MGE-2
		17	IN-CGE-1
		18	IN-CGE-2
		19	IN-SST
4	EN-Mig	20	EN-IZ-1	-0	-1	-2
		21	EN-IZ-2	-0	-1	-2
		22	EN-IZ-3	-0	-1	-2
		23	EN-IZ-4	-0	-1	-2
		24	EN-IZ-5	-0	-1	-2
5	EN-IT	25	EN-IT-L4|5	-0	-1	-2
		26	EN-IT-L3|4-1	-0	-1	-2
		27	EN-IT-L4	-0	-1	-2
		28	EN-IT-L3|4-2	-0	-1	-2
		29	EN-IT-L3	-0	-1	-2
6	EN-ET	30	EN-ET-L5|6-1	-0	-1	-2
		31	EN-ET-L6	-0	-1	-2
		32	EN-ET-SP-1	-0	-1	-2
		33	EN-ET-L5|6-2	-0	-1	-2
		34	EN-ET-SP-2	-0	-1	-2
7	IPC	35	EN-oSVZ-1
		36	IPC-1
		37	IPC-2
		38	EN-oSVZ-2
		39	IPC-3

## Sheet: UMB1031
H1	H1 annotation	H2	H2 annotation	H3 clusters
0	EN-ET	0	EN-ET-SP-1	-c0	-c1	-c2
		1	EN-ET-SP-2	-c0	-c1	-c2
		2	EN-ET-L5|6	-c0	-c1	-c2
		3	EN-ET-SP-3	-c0	-c1	-c2
		4	EN-ET-SP-4	-c0	-c1	-c2
1	IN	5	IN-MGE
		6	IN-SST
		7	IN-CGE-1
		8	IN-LGE
		9	IN-CGE-2
2	EC	10	EC
		11	EC
		12	EC
		13	MG
		14	EC
3	DP	15	DP-1
		16	DP-IPC
		17	DP-RG
		18	DP-2
		19	DP-IPC-2
4	RG	20	vRG
		21	oRG-1
		22	tRG
		23	Astro
		24	OPC
5	IPC	25	EN-SVZ-1
		26	IPC-1
		27	EN-SVZ-2
		28	IPC-2
		29	EN-SVZ-3
6	EN-IT	30	EN-IT-L3|4-1	-c0	-c1	-c2
		31	EN-IT-L4|5	-c0	-c1	-c2
		32	EN-IT-L5|6	-c0	-c1	-c2
		33	EN-IT-L2|3	-c0	-c1	-c2
		34	EN-IT-L3|4-2	-c0	-c1	-c2
7	EN-Mig	35	EN-Mig-1	-c0	-c1	-c2
		36	EN-L2	-c0	-c1	-c2
		37	EN-Mig-2	-c0	-c1	-c2
		38	EN-IZ|L2	-c0	-c1	-c2
		39	EN-Mig-3	-c0	-c1	-c2

## Sheet: UMB1932
H1	H1 annotation	H2	H2 annotation	H3 clusters
0	RG	0	oRG	-c0	-c1	-c2
		1	tRG	-c0	-c1	-c2
		2	EC	-c0	-c1	-c2
		3	Olig	-c0	-c1	-c2
		4	vRG	-c0	-c1	-c2
1	IPC	5	RG	-c0	-c1	-c2
		6	IPC-1	-c0	-c1	-c2
		7	IPC-2	-c0	-c1	-c2
		8	DP	-c0	-c1	-c2
		9	IPC-3	-c0	-c1	-c2
2	EN-IT	10	EN-IT-L4|5	-c0	-c1	-c2
		11	EN-IT-L5|6-1	-c0	-c1	-c2
		12	EN-IT-L2|3	-c0	-c1	-c2
		13	EN-IT-L4	-c0	-c1	-c2
		14	EN-IT-L5|6-2	-c0	-c1	-c2
3	artifact, remove	15
		16
		17
		18
		19
4	EN-Newborn	20	EN-NB-1	-c0	-c1	-c2
		21	EN-NB-2	-c0	-c1	-c2
		22	EN-NB-3	-c0	-c1	-c2
		23	EN-NB-4	-c0	-c1	-c2
		24	EN-NB-5	-c0	-c1	-c2
5	artifact, remove	25
		26
		27
		28
		29
6	IN	30	IN-CGE1	-c0	-c1	-c2
		31	IN-CGE2	-c0	-c1	-c2
		32	IN-SST	-c0	-c1	-c2
		33	IN-MGE	-c0	-c1	-c2
		34	IN-CGE3	-c0	-c1	-c2
7	EN-ET	35	EN-ET-IZ	-c0	-c1	-c2
		36	EN-ET-L6	-c0	-c1	-c2
		37	EN-ET-SP-1	-c0	-c1	-c2
		38	EN-ET-SP-2	-c0	-c1	-c2
		39	EN-ET-L5|6	-c0	-c1	-c2
8	EN-Mig	40	artifact, remove
		41	EN-IZ-1	-c0	-c1	-c2
		42	EN-IZ|L2	-c0	-c1	-c2
		43	EN-IZ-2	-c0	-c1	-c2
		44	EN-IZ-3	-c0	-c1	-c2

## Sheet: UMB5900
H1	H1 annotation	H2	H2 annotation	H3 scSHC clusters
0	EN-IT-UL	0	EN-IT-L2|3	-c0	-c1	-c2
		1	EN-IT-L2-1	-c0	-c1	-c2
		2	EN-IT-L2-2	-c0	-c1	-c2
		3	EN-IT-L3|4	-c0	-c1	-c2	-c3	-c4	-c5	-c6	-c7
		4	EN-IT-L3	-c0	-c1	-c2	-c3	-c4	-c5
1	Glia	5	Astro-WM1
		6	OPC-1
		7	OPC-2
		8	OPC-3
		9	Olig
2	EN-IT-DL	10	EN-IT-L4-1	-c0	-c1	-c2	-c3
		11	EN-IT-L56	-c0	-c1	-c2	-c3	-c4
		12	EN-IT-L456	-c0
		13	EN-IT-L4-2	-c0	-c1	-c2	-c3
		14	EN-IT-L5	-c0	-c1
3	Astrocyte	15	Astro-1
		16	Astro-GM1
		17	Astro-GM2
		18	Astro-WM2
		19	Astro-WM3
4	EC	20	EC all merge
		21
		22
		23
		24
5	IN	25	IN-RELN
		26	IN-SST
		27	IN-VIP
		28	IN-MGE
		29	IN-CGE
6	EN-ET	30	EN-ET-L6b	-c0	-c1	-c2
		31	EN-ET-L6	-c0	-c1	-c2
		32	EN-ET-L6-V1	-c0	-c1	-c2	-c3
		33	EN-ET-L5	-c0	-c1
		34	EN-ET-WM	-c0	-c1	-c2	-c3	-c4

## Sheet: UMB5859
H1	H1 annotation	H2	H2 annotation	scSHC (Sig = 0.0005)	H3 scSHC clusters
0	Glia	0	Astro-WM1
		1	OPC
		2	Astro-L1
		3	Astro-GM1
		4	Astro-GM2
1	Astro	5	VLMC
		6	Astro-GM3
		7	Astro-WM2
		8	artifact, remove
		9	Astro-WM3
2	EN-DL	10	EN-L6	2	-c0	-c1
		11	EN-L6b	2	-c0	-c1
		12	EN-L5	2	-c0	-c1
		13	EN-L5|6	1	-c0
		14	EN-L6|6b	3	-c0	-c1	-c2
3	Olig	15	Olig-WM1
		16	Olig-WM2
		17	Olig-WM3
		18	Olig-GM
		19	Olig-WM4
4	EN-UL	20	EN-L3|4	2	-c0	-c1
		21	EN-L4	4	-c0	-c1	-c2	-c3
		22	EN-L3-1	2	-c0	-c1
		23	EN-L4c	2	-c0	-c1
		24	EN-L3-2	4	-c0	-c1	-c2	-c3
5	EC	25	EC, all merge
		26
		27
		28
		29
6	EN-L2	30	EN-L2-1	1	-c0
		31	EN-L2-2	1	-c0
		32	EN-L2|3-1	1	-c0
		33	EN-L2|3-2	1	-c0
		34	EN-L2-3	1	-c0
7	IN	35	artifact, remove
		36	IN-SST
		37	IN-PV
		38	IN-LAMP5
		39	IN-VIP
