# Supplementary material for: Spatial transcriptomics reveals human cortical layer and area specification
Source: Nature. 2025 May 14;644(8075):153–63. doi: 10.1038/s41586-025-09010-1 (PMC12328223; doi:10.1038/s41586-025-09010-1)
Supplement: Supplementary file 3 — This file contains Supplementary Tables 1–13. [file 41586_2025_9010_MOESM3_ESM.zip › Supplementary Table 11_V1-V2 DEG list over time.xlsx]

## Sheet: EN-IT_V1-enriched
Early (GW15)	Mid (GW20)	Late (GW34)	Adult
TSHZ3	NPY	TRPM3	GPRIN3
CRYM	IGFBPL1	CUX1	TAFA1
FEZF2	KCNQ5	HS3ST1	CUX1
SMOC1	TSHZ3	CST3	GRIK4
IGFBPL1	RORB	ANOS1	GABRB2
LINGO1	ADAMTSL3	GLRA3	CALN1
SPOCK1	FBXO32	SPARCL1	HS3ST1
GABRA5	HS3ST1	RORB	CDH13
TOX	ARHGAP5	NPNT	ATP2B4
ARFGEF3	KCNH5	ZFPM2	HTR2A
ST7	KCNJ6	HSPA12A	TRPM3
ATP2B4	PENK	TBR1	RASGRF2
ZFPM2	CAMK2B	SYT6	RORB
LINC01089	TOX	NPY	FOXP1
KCTD12	NFIB	SORCS1	GRAMD2B
TMEM163	SYT6	IGSF11	GABRG3
CAMK2B	SCN3B	ADAMTSL3	CRYAB
POT1-AS1	SLITRK5	PPP1R14C	GLRA3
VSTM2L	IGSF11	KMT2E	UNC5C
AP002748.4	UNC5C	KCNJ6	NIPBL-DT
COL24A1	FSTL5	TOX	FAM3C
KCNJ16	PAPPA	FSTL5	ANOS1
FLJ20021	TKTL1	COL25A1	GPRC5B
EOMES	DISP3	STOX1	ELMOD1
TAGLN2	GRIK4	MT3	OPCML
SLC26A4	TPBG	TLE4	ZFPM2
ELOVL2-AS1	LRP4	GFAP	PCCA
LGR6	EEPD1	CRYAB	KCNJ6
SLC17A6		CD9	PTK2B
		COL24A1	NPNT
		HES1	NR2F1
		YAP1	STOX1
			VAT1L
			B3GNT2
			GPX3
			AC008124.1
			GAD2
			CCN2
			AKAP7
			LPAR1
			GLI3
			C8orf34
			CA12

## Sheet: EN-ET_V1-enriched
Early (GW15)	Mid (GW20)	Late (GW34)	Adult
TSHZ3	GABRA5	CBLN2	FOXP2
KCTD12	NPR3	CCN1	RORB
FEZF2	TSHZ3	FSTL5	FAM3C
LINGO1	SLC35F2	ZFPM2	NRN1
ST7	HS3ST4	ELOVL2	PENK
SPOCK1	SPOCK1	ZEB2	NEFM
VSTM2L	FSTL5	NFIB	SPOCK1
TOX	MLIP	COL24A1	GRAMD2B
LINC01089	GLRA2	TPBG	GABRB2
NAB2	CLSTN2	KLHL1	TRPM3
ARFGEF3	CYP26A1	GABRA5	ARHGAP5
SLN	KIF26B	EMX1	TRMT9B
NEFM	KCTD12	KCNH5	TAFA1
ETV1	NFIB	B3GALT2	SERPINI1
CLASP1	GPRIN3	HS3ST1	HOPX
GPRIN3	ANOS1	TBR1	B3GALT2
SMOC1	SLC26A4	SEMA3E
TRIM67	GNAL	NR2F1
POT1-AS1	CSPG5	KCNQ5
NR2F1	ADRA2A	TRPM3
AP002748.4	HSPA12A	TMOD1
CDH13	CAMK2B	ADRA2A
SLC26A4	SCN3B	SLITRK5
KCNJ16	SAMD4A	GNAL
ANKFN1	TPBG	ARFGEF3
NDST4	HS3ST1	GLRA3
LAMP5	ST18	KCTD12
EOMES	ARHGAP5	SYT6
	CDH13	HSPA12A
	EMX1	PDE1A
	NR4A2	CRYAB
	FAM3C	SORCS1
	SLN	NAB2
	TMOD1	KIF26B
	LPL	C8orf34
	ST7	SOX5
	SMOC1	SCG2
	HCRTR2	ACTN2
	CCN1	NR2F1-AS1
	ELAPOR1	SLC35F2
	CBLN2	NEUROD2
	TOX	RASGRF2
	CALN1	HS3ST4
	ANTXR2	ELOVL2-AS1
	LINGO1	PPP3CA
	LGR6	CCN2
	CBLN4	COL25A1
	RAP1GAP	WDFY3
	ACTN2	LPL
	PRSS12	ARHGAP5
	SP9	TMEM163
	TAGLN2	TLE4
	KCNJ6	LGR6
	COL24A1	FAM3C
	TKTL1	ARID2
	KMT2E-AS1	ANGPTL1
	CRYAB	GFAP
	E2F2	NEUROD1
	EOMES	CSPG5
	GRAMD2B	PENK
	COL4A6	AC008124.1
	ANGPTL1	PTK2B
	CRHR2	ST7
	FRG1-DT	TRIM67
		GABRG3
		VSTM2L
		FGFBP3
		CYP26A1
		PCCA
		NR4A2
		CCDC144A
		ELMOD1
		MSL3
		CLASP1
		KDM5B
		PCCA-DT
		NEUROG2
		ANOS1
		EGR2
		POU3F4
		COL19A1
		PVALB
		E2F2
		YAP1

## Sheet: EN-IT_V2-enriched
Early (GW15)	Mid (GW20)	Late (GW34)	Adult
KITLG	PTK2B	KLHL1	TPBG
TRMT9B	NEUROD6	CYP26A1	KCNQ5
NECTIN3	ETV1	MET	CBLN4
SUSD4	KITLG	GABRA5	TOX
ST18	RAP1GAP	CDH13	TSHZ3
SOX9	ZEB2	GLRA2	PDE1A
SERPINI1	NEFM	KIAA0319	MLIP
GPR85	SOX9	KCTD12	PEX5L
TMOD1	KLHL1	RSPO3	HOPX
SEMA3E	SCG2	TAFA1	NEUROD6
C8orf34	FGFBP3	MLIP	PPP3CA
PVALB	KIAA0319	ZEB2	TMEM163
INPP4B	GABRB2	FOXP2	CRYM
RCAN3	CDH13	KITLG	ITPR1
HCRTR2	FOXP2	MYT1L	FXYD6
SP9	CPEB2	OPCML	VSNL1
CD82	BACH2	SOX5	LAMP5
AGT	OPCML	ARFGEF3	MET
DACH2	TBR1	NECTIN3	CNTN2
SRCAP	RASGRF2	ATP2B4	ADAMTS5
CXCL14	GPRC5B	PENK	PCDH17
AKR1C2	FAM3C	ACTN2	COL6A1
NPY	SOX5	CALN1	INPP4B
MET	ITPR1	BACH2	LINGO1
SST	CBLN2	FBXO32	CPNE8
TUSC7	ARFGEF3	RGS6	KCNH5
CBLN4	NEUROD1	NEUROD6	ETV1
ITGA2	FEZF2	IGFBPL1	VSTM2L
HOPX	FXYD6	GRM7	HEY1
HTR2A	B3GNT2	STK32B	SLCO1C1
MT3	TMOD1	FGFBP3	ARFGEF3
COL4A6	RSPO3	VSTM2L	TKTL1
GPX3	KIF26B	PTK2B	CACNA1E
NEUROG1	GPRIN3	CPEB2	FBXO32
PMCHL2	TRNP1	GNAL	COL24A1
SAMD11	BAZ2B	SERPINI1	SLN
LGALS1	MET	GPRC5B	LHX6
NKX2-1	NIPBL	GPR85	NFIB
	NECTIN3	PDE1A	CFTR
	WDFY3	PRSS12	IGSF11
	WAC-AS1	FEZF2	SORCS1
	GNAL	MEIS1	RCAN3
	C8orf34	SLC35F2	SOX9
	B3GALT2	CPNE8	PRSS12
	NAB2	TAGLN2	MOXD1
	SYNJ1	SLC26A4	CBLN2
	SERPINI1	RELN	IGFBPL1
	KMT2E	SAMD11	AP002748.4
	ALDOC	COL4A6	ADRA2A
	GRM7	CRYM	SUSD4
	VSTM2L		ACTN2
	CRYM		AQP4
	CST3		CCN1
	PCDH17		FSTL5
	SEMA3E		DACH2
	ADRA2A		EGR2
	FAM107A		INSM1
	GLRA3		LINC01089
	HTR2A		DISP3
	AC009506.1		TLE4
	CCN1		RHOJ
	SORCS1		ST18
	ANGPT2		DNM2
	VAT1L		ZEB2
	CRYAB		MT3
	NPNT		EOMES
	RELN		MCPH1
	ITGA2		FAM182B
	MLIP		MSL3
	GABRG3		TRNP1
	SLN		KDM5B
	ITGB5		CLSTN2
	TAGLN2		FOXP2
			CST3
			PAX6
			SETD1B
			NAB2
			SCN3B
			PMCHL2
			HCRTR2
			SRCAP
			NPY
			CCDC144A
			ITGA2
			GPR37L1
			ASH1L-AS1
			AC009506.1
			LINC02593
			AKR1C2
			ADAMTSL3
			ELOVL2
			BCL11B
			SYT6
			NDST4
			PAPPA
			CCDC175
			LPL
			BEST3
			AC016065.1
			LRP4
			DIO2
			SEMA3E
			LGALS1
			KPTN
			NEUROD1
			ELOVL2-AS1
			SST
			FRG1-DT
			NEUROD4
			HES5
			CD9
			RELN
			AGT
			POU3F4
			CD38
			SOX1
			KLHL1
			AC093249.6
			STK32B
			NHLH1
			ANGPTL1
			NEUROG2
			LINC00271

## Sheet: EN-ET_V2-enriched
Early (GW15)	Mid (GW20)	Late (GW34)	Adult
TRMT9B	KLHL1	CRYM	VSTM2L
ST18	NEUROD6	ETV1	CAMK2B
CNTN2	TLE4	SUSD4	LINGO1
SUSD4	TRPM3	VAT1L	CBLN2
CBLN4	SEMA3E	VSNL1	LAMP5
SEMA3E	ETV1	RORB	RASGRF2
AGT	PDE1A	BCL11B	ATP2B4
HSPA12A	KCNH5	FEZF2	FXYD6
PDE1A	NEFM	GLRA2	CUX2
HCRTR2	SLITRK5	SPOCK1	ITPR1
VAT1L	GABRG3	NRN1	RAP1GAP
NECTIN3	NECTIN3	KCNJ6	CNTN2
SLITRK5	FOXP1	RGS6	SLITRK5
MLIP	RASGRF2	PCDH17	ARFGEF3
LRP4	BCL11B	CNTN2	NAB2
MSANTD2		FBXO32	SUSD4
CCN2		SMOC1	KCTD12
PPP1R17		GPRC5B	KCNQ5
SST		SERPINI1	SATB2
LRATD2		TAFA1	DNM2
CXCL14		RCAN3	GABRA5
COL19A1		MET	SORCS1
SERPINI1		ATP2B4	PTK2B
SRCAP		GRIK4	CDH13
PVALB		CPEB2	NEUROD2
AKR1C2		CDH13	NEUROD1
DACH2		NPNT	CRYM
INPP4B		IGFBPL1	CBLN4
GPX3		PRSS12	RCAN3
COL4A6		FOXP1	HSPA12A
TUSC7		ALDOC	AP002748.4
MT3		B3GNT2	PCDH17
LINC02593		CLSTN2	LINC01089
FOXN4		MYT1L	ETV1
AC016065.1		TSHZ3	KLHL1
GRIK4		SLC17A6	SOX9
IGSF11		POT1-AS1	KIAA0319
NAPA-AS1		TOX	SCN3B
SCG2		CALN1	FAM182B
NEUROG1		KIAA0319	KMT2E
PAPPA		CXCL14	TCIM
KMT2E-AS1		LRATD2	CCDC144A
PMCHL2		PPP1R14C	GLRA3
VIP		HCRTR2	PDE1A
ANGPTL1		NECTIN3	SETD1B
SAMD11		SLC15A2	WDFY3
		UNC5C	SYT6
		ADAMTSL3	NIPBL
		GAD2	CACNA1E
