# Supplementary material for: Spatial transcriptomics reveals human cortical layer and area specification
Source: Nature. 2025 May 14;644(8075):153–63. doi: 10.1038/s41586-025-09010-1 (PMC12328223; doi:10.1038/s41586-025-09010-1)
Supplement: Supplementary file 3 — This file contains Supplementary Tables 1–13. [file 41586_2025_9010_MOESM3_ESM.zip › Supplementary Table 13_DEGs_EN-IT-L4-V1_vs_EN-IT-UL-2.xlsx]

## Sheet: All_Statistics
gene	p_val	avg_log2FC	Percentage_EN-IT-L4-V1	Percentage_EN-IT-UL-2	p_val_adj_bonf	fdr
KCNIP4	0	2.47406	0.777	0.351	0	0
PDZRN4	0	2.19494	0.734	0.071	0	0
CNTNAP2	0	2.18037	0.581	0.133	0	0
UNC13C	0	1.81288	0.615	0.255	0	0
TOX	0	1.80048	0.491	0.086	0	0
AC109466.1	0	1.70038	0.785	0.474	0	0
KCNQ5	0	1.69648	0.978	0.775	0	0
TAFA2	0	1.61415	0.739	0.369	0	0
TRIQK	1.28981e-240	1.44473	0.621	0.341	3.99429e-236	1.26697e-238
AC090531.1	0	1.40349	0.42	0.029	0	0
AC008415.1	4.27347e-234	1.39839	0.621	0.299	1.32341e-229	4.02526e-232
ABI3BP	3.29167e-210	1.39375	0.264	0.033	1.01937e-205	2.63181e-208
LMO3	6.04762e-272	1.38876	0.469	0.144	1.87283e-267	7.16956e-270
PEX5L	3.81845e-199	1.38262	0.447	0.181	1.1825e-194	2.62557e-197
LINGO2	0	1.36143	0.88	0.506	0	0
SGCZ	1.58443e-140	1.35126	0.331	0.116	4.90668e-136	6.8953e-139
NLGN1	0	1.28295	0.987	0.823	0	0
PBX3	2.1133e-249	1.25457	0.377	0.082	6.54448e-245	2.23555e-247
TSHZ3	0	1.24722	0.578	0.197	0	0
BRINP1	0	1.23369	0.606	0.241	0	0
FAT3	0	1.21749	0.991	0.92	0	0
MGST1	1.24631e-222	1.17541	0.411	0.125	3.85958e-218	1.12759e-220
RYR2	0	1.14895	0.953	0.803	0	0
SAMD5	1.63171e-236	1.13498	0.633	0.319	5.05307e-232	1.58023e-234
AC117834.1	8.52504e-182	1.12896	0.642	0.414	2.64003e-177	5.14194e-180
STXBP5L	1.19931e-276	1.12437	0.708	0.4	3.71402e-272	1.49935e-274
MDGA2	5.14815e-140	1.08733	0.618	0.415	1.59428e-135	2.22633e-138
ZNF385B	3.01527e-192	1.0728	0.679	0.441	9.33769e-188	1.97457e-190
NEGR1	3.69153e-122	1.04024	0.474	0.261	1.14319e-117	1.36467e-120
GALNT18	6.95738e-261	1.02163	0.651	0.335	2.15456e-256	7.84245e-259
AL033504.1	1.00362e-181	1.01805	0.546	0.269	3.10801e-177	6.00078e-180
FSTL5	3.11394e-157	1.01052	0.502	0.249	9.64325e-153	1.57437e-155
PCDH11X	0	0.994198	0.965	0.773	0	0
RORA	1.86138e-252	0.993648	0.925	0.786	5.76433e-248	1.99982e-250
PRKCB	1.42169e-199	0.965597	0.698	0.448	4.40268e-195	9.97501e-198
GRIN2A	9.44114e-167	0.951738	0.35	0.111	2.92373e-162	5.19338e-165
TENM2	0	0.947242	0.999	0.997	0	0
TIAM1	5.39253e-219	0.935979	0.701	0.451	1.66996e-214	4.63488e-217
LRRC4C	2.08482e-33	0.934361	0.734	0.746	6.45627e-29	2.31587e-32
AC110296.1	6.03424e-208	0.921236	0.309	0.059	1.86868e-203	4.66196e-206
CSMD3	0	0.908236	0.968	0.839	0	0
HECW1	4.82564e-194	0.90793	0.669	0.414	1.4944e-189	3.22146e-192
NPY	6.64951e-202	0.901742	0.376	0.11	2.05922e-197	4.81285e-200
CSGALNACT1	9.34327e-146	0.896412	0.584	0.363	2.89342e-141	4.25459e-144
ADAMTS9-AS2	6.09611e-134	0.89489	0.515	0.29	1.88784e-129	2.52511e-132
PLCB1	1.11825e-214	0.890249	0.885	0.733	3.46299e-210	9.37691e-213
PTCHD1-AS	2.13075e-85	0.883831	0.377	0.197	6.59852e-81	5.2139e-84
OSBPL1A	1.85082e-182	0.881335	0.474	0.205	5.73162e-178	1.13627e-180
TMEM132B	5.12008e-220	0.880653	0.693	0.406	1.58559e-215	4.45642e-218
LSAMP	2.29966e-82	0.87473	0.681	0.59	7.12158e-78	5.50956e-81
AC103409.1	3.77611e-79	0.872597	0.154	0.038	1.16939e-74	8.80153e-78
CNTN5	2.31469e-32	0.840076	0.292	0.197	7.16813e-28	2.51038e-31
LINC02143	7.36735e-133	0.832565	0.376	0.157	2.28152e-128	3.03341e-131
NCAM2	2.50215e-103	0.823408	0.749	0.623	7.74865e-99	7.48033e-102
PKN2-AS1	1.80362e-23	0.820118	0.176	0.106	5.58544e-19	1.5273e-22
AC008591.1	2.1627e-130	0.798352	0.832	0.716	6.69744e-126	8.79924e-129
ADAMTSL3	3.4378e-186	0.796161	0.837	0.689	1.06462e-181	2.16865e-184
MGAT4C	2.71447e-37	0.791489	0.328	0.222	8.40617e-33	3.33894e-36
PCDH10	3.99159e-147	0.777902	0.468	0.227	1.23612e-142	1.82975e-145
NTNG2	1.9408e-166	0.756049	0.374	0.129	6.01028e-162	1.05079e-164
SORCS2	5.98283e-183	0.748454	0.322	0.082	1.85276e-178	3.70612e-181
PRICKLE2	1.52555e-163	0.74784	0.805	0.614	4.72434e-159	8.06901e-162
AC096576.2	4.57825e-178	0.73859	0.266	0.049	1.41779e-173	2.6678e-176
MACROD2	1.22817e-175	0.736743	0.965	0.956	3.80341e-171	7.09657e-174
AC012404.1	7.17806e-124	0.734405	0.626	0.415	2.2229e-119	2.68241e-122
RBFOX3	6.03126e-185	0.732588	0.757	0.549	1.86776e-180	3.77009e-183
LDB2	5.13956e-152	0.722676	0.871	0.757	1.59162e-147	2.4713e-150
STARD4-AS1	1.0216e-145	0.719528	0.664	0.464	3.16368e-141	4.62139e-144
FOXP1	5.06881e-294	0.715485	0.987	0.95	1.56971e-289	7.02218e-292
BHLHE22	8.05687e-103	0.71531	0.457	0.27	2.49505e-98	2.38789e-101
GRM5	1.51241e-86	0.714746	0.63	0.499	4.68362e-82	3.74076e-85
SOX2-OT	9.15207e-23	0.714479	0.297	0.223	2.83421e-18	7.6002e-22
NELL1	3.79702e-92	0.713744	0.705	0.584	1.17586e-87	1.00032e-90
CNTNAP3B	3.17043e-125	0.711694	0.591	0.379	9.8182e-121	1.23163e-123
FNDC3B	1.62653e-145	0.708488	0.272	0.071	5.03702e-141	7.3098e-144
CCDC85A	1.12343e-78	0.70154	0.493	0.333	3.47905e-74	2.57491e-77
CLMP	6.7226e-120	0.700807	0.465	0.243	2.08185e-115	2.3584e-118
SEMA6A	3.29166e-142	0.694548	0.391	0.162	1.01936e-137	1.45086e-140
SASH1	6.83565e-98	0.688447	0.337	0.152	2.11686e-93	1.91065e-96
ERO1B	4.01105e-126	0.679692	0.644	0.459	1.24214e-121	1.576e-124
CAMK4	2.34479e-175	0.672761	0.858	0.723	7.26133e-171	1.34356e-173
AKAP7	1.63878e-129	0.670681	0.668	0.471	5.07498e-125	6.62839e-128
LRFN5	7.7892e-114	0.665281	0.747	0.562	2.41216e-109	2.56261e-112
GRIK2	5.66018e-94	0.661016	0.58	0.404	1.75285e-89	1.51437e-92
GRAMD1B	1.12275e-115	0.656762	0.615	0.422	3.47694e-111	3.76587e-114
NREP	7.87595e-123	0.655935	0.563	0.364	2.43902e-118	2.9273e-121
RAD51B	7.68921e-61	0.655173	0.265	0.132	2.3812e-56	1.42509e-59
ADAMTS9	1.1887e-113	0.640016	0.612	0.412	3.68118e-109	3.89215e-112
DYNC1I1	7.39946e-246	0.635108	0.964	0.93	2.29146e-241	7.48216e-244
SOX4	1.70993e-88	0.630522	0.578	0.418	5.2953e-84	4.29104e-87
SLC24A2	1.41167e-54	0.630315	0.206	0.093	4.37167e-50	2.43275e-53
NTRK2	7.41066e-172	0.621985	0.921	0.838	2.29493e-167	4.14274e-170
PLPPR4	7.318e-125	0.621793	0.706	0.551	2.26624e-120	2.81109e-123
ARID1B	1.87893e-202	0.620618	0.939	0.884	5.81866e-198	1.38919e-200
GPC6	4.54131e-85	0.615957	0.745	0.609	1.40635e-80	1.10339e-83
SEMA6A-AS1	3.5015e-101	0.615304	0.331	0.144	1.08434e-96	1.01588e-99
GRM3	6.20023e-113	0.614435	0.742	0.596	1.92009e-108	2.01098e-111
PLEKHA5	1.72311e-119	0.611169	0.809	0.702	5.33614e-115	6.01428e-118
ADAMTS19	1.66484e-67	0.609236	0.759	0.653	5.15567e-63	3.3181e-66
IGSF11	1.29883e-120	0.604598	0.256	0.074	4.02221e-116	4.67578e-119
DSCAM	5.08846e-106	0.60298	0.813	0.687	1.5758e-101	1.56898e-104
DOCK4	1.01928e-116	0.597797	0.782	0.655	3.1565e-112	3.46958e-115
PTPN2	2.06071e-174	0.591318	0.932	0.872	6.38161e-170	1.17103e-172
ZDHHC14	2.05106e-77	0.589798	0.594	0.451	6.35171e-73	4.54938e-76
IGSF21	1.62502e-93	0.585243	0.562	0.381	5.03237e-89	4.31415e-92
L3MBTL4	1.8641e-65	0.576815	0.286	0.144	5.77275e-61	3.59035e-64
EFNA5	2.45901e-71	0.576277	0.603	0.438	7.61507e-67	5.09282e-70
RORB	2.31644e-66	0.574764	0.711	0.62	7.17354e-62	4.51213e-65
PTPRG	5.25234e-129	0.569107	0.871	0.693	1.62655e-124	2.11199e-127
PLPPR5	1.68333e-81	0.568021	0.592	0.447	5.21292e-77	3.96389e-80
CNTNAP5	3.20439e-35	0.567113	0.229	0.133	9.92336e-31	3.74081e-34
DOCK9	1.66627e-187	0.560941	0.949	0.891	5.16011e-183	1.07077e-185
GPR137B	1.58243e-69	0.554047	0.533	0.396	4.90046e-65	3.22872e-68
HEATR1	6.41969e-66	0.550376	0.576	0.453	1.98805e-61	1.23994e-64
KCTD16	3.55386e-89	0.549221	0.811	0.692	1.10056e-84	9.05048e-88
OLFM3	5.04659e-75	0.546816	0.561	0.383	1.56283e-70	1.09465e-73
ACTN2	2.62381e-75	0.539661	0.719	0.618	8.12542e-71	5.72741e-74
NR2F1-AS1	1.4808e-93	0.535241	0.826	0.731	4.58575e-89	3.94652e-92
ARHGAP26	3.0691e-83	0.535204	0.255	0.101	9.50439e-79	7.37872e-82
ESRRG	3.32008e-54	0.527833	0.42	0.275	1.02816e-49	5.70722e-53
MCC	3.79606e-55	0.527361	0.334	0.199	1.17556e-50	6.6248e-54
PLPPR1	6.50068e-91	0.526876	0.756	0.64	2.01313e-86	1.69313e-89
AC025809.1	7.99698e-118	0.524871	0.214	0.05	2.4765e-113	2.74936e-116
ACVR1C	1.11662e-49	0.524474	0.369	0.242	3.45795e-45	1.77318e-48
SNX7	6.34517e-66	0.523814	0.514	0.375	1.96497e-61	1.229e-64
CDH12	2.05492e-98	0.518655	0.93	0.87	6.36368e-94	5.7672e-97
SPHKAP	5.05602e-54	0.51318	0.202	0.089	1.56575e-49	8.60524e-53
PCDH19	1.60053e-78	0.512561	0.327	0.163	4.95653e-74	3.6321e-77
PTCH2	1.09629e-66	0.505954	0.563	0.421	3.395e-62	2.14761e-65
AL135878.1	6.53276e-44	0.502651	0.645	0.547	2.02306e-39	9.18594e-43
SIPA1L2	1.18049e-90	0.501366	0.256	0.096	3.65575e-86	3.02876e-89
ASTN2	4.13703e-40	0.500097	0.46	0.358	1.28115e-35	5.337e-39
EPB41	1.05552e-73	0.497227	0.548	0.392	3.26875e-69	2.26806e-72
PAM	1.72803e-107	0.496822	0.163	0.026	5.35136e-103	5.40087e-106
CDK14	9.72867e-119	0.494675	0.913	0.851	3.01277e-114	3.36152e-117
ZNF804A	6.53853e-70	0.494633	0.841	0.765	2.02485e-65	1.34607e-68
LMO7	4.07742e-67	0.489787	0.656	0.525	1.2627e-62	8.05642e-66
ARHGAP20	4.33209e-87	0.48697	0.813	0.708	1.34156e-82	1.07536e-85
ACVR1	2.3551e-52	0.485189	0.546	0.429	7.29327e-48	3.91151e-51
CHSY3	4.88587e-96	0.484153	0.916	0.854	1.51306e-91	1.34381e-94
NR2F1	1.27503e-73	0.483967	0.69	0.564	3.94852e-69	2.73119e-72
MEIS2	4.54218e-46	0.481894	0.624	0.528	1.40662e-41	6.68779e-45
AC108734.4	1.52147e-53	0.478698	0.13	0.04	4.7117e-49	2.57676e-52
GABRA2	2.96226e-67	0.474924	0.769	0.67	9.17353e-63	5.86989e-66
SSTR2	3.21823e-115	0.469364	0.179	0.031	9.96622e-111	1.06901e-113
KCNJ3	1.31024e-51	0.464338	0.385	0.247	4.05755e-47	2.14505e-50
SCD5	6.95497e-53	0.464222	0.672	0.582	2.15381e-48	1.1664e-51
LGALS8	5.94174e-59	0.461577	0.397	0.258	1.84004e-54	1.0837e-57
TLK1	3.20985e-61	0.460052	0.552	0.402	9.94028e-57	5.98129e-60
CNTN6	8.06391e-40	0.458946	0.15	0.065	2.49723e-35	1.03447e-38
CCSER1	1.68469e-100	0.45696	0.934	0.886	5.21714e-96	4.84682e-99
CACHD1	4.3512e-54	0.456841	0.33	0.196	1.34748e-49	7.4425e-53
TENM3	2.33092e-56	0.453024	0.15	0.05	7.21838e-52	4.14144e-55
ARHGAP28	4.33335e-58	0.452589	0.277	0.143	1.34195e-53	7.80003e-57
AC011369.1	5.12576e-44	0.451452	0.536	0.43	1.58735e-39	7.23711e-43
AC008708.2	2.22021e-60	0.450317	0.418	0.272	6.87556e-56	4.09281e-59
EPB41L2	4.51451e-41	0.446632	0.396	0.281	1.39805e-36	6.03926e-40
LMO4	3.00668e-73	0.444727	0.845	0.77	9.31109e-69	6.38085e-72
AL133166.1	1.91501e-35	0.444641	0.55	0.46	5.9304e-31	2.25087e-34
TAFA5	3.46605e-50	0.443285	0.405	0.275	1.07337e-45	5.5296e-49
NFIB	2.29857e-38	0.438931	0.63	0.554	7.1182e-34	2.87363e-37
DLG1	5.15688e-45	0.438237	0.641	0.541	1.59698e-40	7.49656e-44
GRIA4	4.4237e-21	0.433844	0.468	0.402	1.36993e-16	3.47231e-20
ACBD6	9.61664e-51	0.431745	0.571	0.452	2.97808e-46	1.55221e-49
DOK6	9.29439e-45	0.430664	0.738	0.673	2.87829e-40	1.34261e-43
AL513164.1	1.45531e-56	0.427614	0.198	0.084	4.50681e-52	2.59915e-55
NCALD	6.4202e-108	0.419508	0.968	0.935	1.98821e-103	2.02501e-106
GUCY1A1	9.19751e-51	0.409846	0.202	0.092	2.84829e-46	1.48805e-49
SSX2IP	2.23517e-47	0.409576	0.609	0.511	6.92189e-43	3.38525e-46
ADCY8	8.3351e-98	0.408208	0.141	0.02	2.58121e-93	2.32033e-96
CDH2	1.60503e-63	0.404761	0.787	0.706	4.97046e-59	3.05712e-62
AC096576.3	3.3387e-101	0.400559	0.151	0.024	1.03393e-96	9.72749e-100
SLC41A2	1.63732e-47	0.400526	0.659	0.574	5.07046e-43	2.48526e-46
SLC26A4	3.04431e-29	0.400188	0.303	0.212	9.42763e-25	3.02059e-28
PPP2R5A	1.52897e-50	0.400173	0.295	0.169	4.73492e-46	2.46211e-49
BTG1	7.85206e-56	0.400037	0.256	0.128	2.43162e-51	1.38084e-54
AL445526.1	4.93309e-56	0.396454	0.197	0.083	1.52768e-51	8.69741e-55
ARHGAP31	6.54584e-96	0.395078	0.134	0.018	2.02711e-91	1.77902e-94
NELL2	1.02616e-116	0.39372	0.992	0.993	3.17783e-112	3.47582e-115
MIR4500HG	1.14724e-39	0.390192	0.506	0.392	3.55278e-35	1.46625e-38
CSMD1	4.71529e-79	0.389591	0.982	0.972	1.46023e-74	1.09166e-77
PPP2R2B	1.24206e-70	0.389489	0.885	0.849	3.8464e-66	2.56468e-69
SRGAP2B	7.06009e-42	0.389147	0.573	0.484	2.18637e-37	9.59391e-41
SHB	8.51421e-44	0.38782	0.309	0.192	2.63668e-39	1.1851e-42
PACC1	1.39951e-51	0.382507	0.237	0.12	4.33399e-47	2.28575e-50
EPHB1	1.25849e-37	0.380306	0.647	0.569	3.8973e-33	1.55636e-36
AC091096.1	3.36349e-37	0.380154	0.138	0.059	1.04161e-32	4.12252e-36
SLC16A7	3.17995e-41	0.379198	0.509	0.402	9.84766e-37	4.27893e-40
MBNL2	3.07689e-35	0.379025	0.352	0.246	9.52852e-31	3.59808e-34
PKNOX2	3.91824e-40	0.378414	0.498	0.39	1.2134e-35	5.06426e-39
MGLL	3.10251e-34	0.377983	0.49	0.398	9.60784e-30	3.55547e-33
SLC39A11	9.36105e-37	0.377855	0.289	0.182	2.89893e-32	1.13122e-35
MYO1E	1.7932e-32	0.377813	0.382	0.277	5.55317e-28	1.95404e-31
SLITRK5	2.54765e-42	0.375922	0.583	0.489	7.88956e-38	3.47572e-41
EML5	4.62356e-41	0.375543	0.341	0.221	1.43183e-36	6.17313e-40
RORA-AS1	7.25322e-30	0.374504	0.372	0.272	2.24618e-25	7.34508e-29
ATP2B2	2.63022e-38	0.37448	0.559	0.476	8.14525e-34	3.28228e-37
MMP16	2.80218e-50	0.374458	0.735	0.648	8.67778e-46	4.49132e-49
FAM155A	9.4929e-86	0.374036	0.977	0.959	2.93976e-81	2.33119e-84
CLVS1	7.17705e-36	0.373455	0.675	0.616	2.22259e-31	8.50852e-35
MIR137HG	3.87387e-37	0.37286	0.567	0.457	1.19966e-32	4.73963e-36
WASF1	2.29562e-41	0.371892	0.67	0.6	7.10907e-37	3.10111e-40
AC004470.1	3.86232e-34	0.370905	0.141	0.064	1.19608e-29	4.39691e-33
PRKCE	2.3749e-55	0.370549	0.819	0.75	7.35459e-51	4.15517e-54
ALS2	1.68836e-34	0.367422	0.423	0.323	5.2285e-30	1.94458e-33
AC009041.2	2.0214e-37	0.367074	0.426	0.317	6.25986e-33	2.49088e-36
MAGI3	3.79085e-34	0.366089	0.614	0.542	1.17395e-29	4.3227e-33
GPC5	4.22384e-17	0.36529	0.152	0.095	1.30804e-12	2.89563e-16
MAPK4	2.97807e-33	0.362	0.35	0.248	9.22247e-29	3.28687e-32
AFDN	1.94399e-58	0.359699	0.84	0.806	6.02015e-54	3.5176e-57
MED27	6.56732e-38	0.359322	0.551	0.461	2.03377e-33	8.15106e-37
KCNJ6	6.65932e-39	0.354378	0.176	0.085	2.06226e-34	8.46387e-38
TENM4	5.83906e-79	0.354091	0.966	0.953	1.80824e-74	1.34729e-77
FAM189A1	5.33007e-23	0.353558	0.457	0.371	1.65062e-18	4.44776e-22
MAGI1	3.83483e-29	0.352391	0.112	0.048	1.18757e-24	3.794e-28
DPYD	3.96406e-28	0.351415	0.577	0.495	1.22759e-23	3.84441e-27
PRSS23	3.44947e-25	0.348438	0.316	0.229	1.06823e-20	3.12497e-24
AFF3	4.90728e-122	0.347856	0.994	0.992	1.51969e-117	1.79481e-120
EFCAB2	1.60624e-22	0.347449	0.403	0.326	4.97421e-18	1.3227e-21
MIR124-2HG	3.48954e-49	0.346496	0.756	0.685	1.08064e-44	5.4532e-48
CXXC4	1.47911e-27	0.345425	0.438	0.34	4.58052e-23	1.41452e-26
AP001021.3	1.95833e-32	0.34468	0.15	0.072	6.06457e-28	2.13062e-31
GRID1	2.22107e-56	0.343775	0.871	0.82	6.87821e-52	3.95649e-55
LINC02798	8.82369e-26	0.342932	0.28	0.196	2.73252e-21	8.10036e-25
SSBP3	6.03091e-44	0.34205	0.737	0.674	1.86765e-39	8.49765e-43
WWC1	1.6184e-42	0.341806	0.793	0.749	5.01187e-38	2.21676e-41
ADAMTS9-AS1	1.90638e-24	0.340162	0.306	0.223	5.90369e-20	1.68704e-23
C12orf45	4.7656e-30	0.339958	0.349	0.256	1.47581e-25	4.86176e-29
NRXN1	5.01568e-157	0.338862	0.999	1	1.55326e-152	2.51736e-155
FOXG1	2.07957e-25	0.337202	0.65	0.597	6.44001e-21	1.88643e-24
FRMD4B	8.38367e-67	0.336928	0.961	0.944	2.59626e-62	1.64703e-65
RNF19A	6.20184e-33	0.333287	0.664	0.604	1.92059e-28	6.82302e-32
MAPK10	3.77602e-30	0.332791	0.762	0.737	1.16936e-25	3.85793e-29
GRIA2	7.7969e-68	0.332071	0.938	0.911	2.41454e-63	1.56759e-66
USP6NL	1.26062e-29	0.330939	0.28	0.189	3.90388e-25	1.26911e-28
DENND11	1.29102e-38	0.328462	0.256	0.149	3.99804e-34	1.62882e-37
AC092939.1	9.588e-69	0.32841	0.125	0.027	2.96921e-64	1.94475e-67
CSRNP3	1.07318e-40	0.328237	0.787	0.721	3.32343e-36	1.41364e-39
PTPRE	6.88184e-24	0.326822	0.52	0.441	2.13117e-19	5.93721e-23
AL445123.2	5.17894e-53	0.326317	0.177	0.071	1.60382e-48	8.72804e-52
SNHG14	4.45313e-79	0.325222	0.982	0.979	1.37904e-74	1.03445e-77
AP000857.2	1.0381e-31	0.323846	0.3	0.2	3.21478e-27	1.11356e-30
SLC4A10	3.49506e-35	0.323754	0.761	0.715	1.08235e-30	4.07322e-34
PKP4	3.73744e-27	0.32314	0.67	0.612	1.15741e-22	3.54464e-26
CCNT2-AS1	1.93415e-34	0.321391	0.624	0.523	5.98967e-30	2.22395e-33
AP003049.2	3.67151e-27	0.321005	0.233	0.147	1.13699e-22	3.48692e-26
MTCL1	1.17946e-21	0.319854	0.397	0.325	3.65256e-17	9.43021e-21
MTR	3.86984e-25	0.319441	0.435	0.363	1.19841e-20	3.50119e-24
SEMA3A	5.88554e-26	0.318098	0.574	0.501	1.82263e-21	5.43938e-25
HS3ST1	1.60542e-26	0.317978	0.203	0.125	4.97168e-22	1.50394e-25
GRIA3	2.67879e-30	0.31615	0.597	0.516	8.29567e-26	2.74916e-29
CAMK1D	1.28223e-25	0.314198	0.671	0.617	3.97082e-21	1.17087e-24
ARID5B	8.8037e-23	0.313728	0.267	0.187	2.72633e-18	7.31974e-22
SH3RF3	3.3582e-31	0.310806	0.736	0.68	1.03997e-26	3.547e-30
TGFB3	1.23816e-32	0.309281	0.266	0.168	3.83433e-28	1.36e-31
NPM2	2.55861e-27	0.309242	0.281	0.193	7.9235e-23	2.4367e-26
JADE1	1.15322e-27	0.308867	0.328	0.238	3.5713e-23	1.10594e-26
AC104211.1	1.34907e-40	0.308581	0.137	0.054	4.17781e-36	1.77366e-39
ARHGAP5	1.48004e-24	0.308154	0.381	0.297	4.5834e-20	1.31313e-23
TRAF3	1.0484e-23	0.305838	0.316	0.232	3.24668e-19	9.01098e-23
PPM1E	1.55811e-30	0.305426	0.793	0.756	4.82516e-26	1.61349e-29
DISP3	5.43745e-32	0.304421	0.222	0.131	1.68387e-27	5.86938e-31
FAM241A	6.54483e-24	0.302796	0.231	0.153	2.0268e-19	5.65355e-23
GRIA1	5.31271e-49	0.301731	0.907	0.882	1.64524e-44	8.26475e-48
SYNE2	2.40696e-22	0.301105	0.263	0.184	7.45386e-18	1.97497e-21
KCNQ5-AS1	1.01895e-46	0.300458	0.139	0.051	3.1555e-42	1.51981e-45
CAMK2B	1.30155e-19	0.300105	0.488	0.438	4.03063e-15	9.78081e-19
CACNA1E	1.47943e-28	0.299692	0.844	0.85	4.5815e-24	1.44908e-27
AGAP1	1.14948e-27	0.298702	0.714	0.672	3.55972e-23	1.10389e-26
GRM1	1.03756e-27	0.298492	0.246	0.156	3.2131e-23	9.97795e-27
SRGAP2C	4.50353e-32	0.298156	0.676	0.603	1.39465e-27	4.87658e-31
PPM1L	4.7178e-22	0.297504	0.613	0.557	1.46101e-17	3.82092e-21
NAALADL2	3.95562e-13	0.297349	0.314	0.255	1.22498e-08	2.23859e-12
CDH10	1.08316e-19	0.297116	0.507	0.428	3.35434e-15	8.17544e-19
MED13L	2.02932e-71	0.29681	0.974	0.972	6.2844e-67	4.21559e-70
CCNH	1.09191e-31	0.294963	0.78	0.749	3.38143e-27	1.16947e-30
LIMCH1	4.60949e-52	0.293343	0.986	0.991	1.42747e-47	7.60069e-51
LSAMP-AS1	8.36917e-31	0.291378	0.164	0.085	2.59177e-26	8.71916e-30
SNAP25	1.65872e-23	0.291045	0.341	0.261	5.13673e-19	1.40807e-22
SGK1	1.2357e-21	0.289748	0.687	0.644	3.82672e-17	9.86838e-21
ELAVL4	4.42627e-45	0.287631	0.143	0.054	1.37073e-40	6.4481e-44
TMEM63C	1.69416e-21	0.287439	0.357	0.282	5.24648e-17	1.34671e-20
LINC01619	7.63601e-29	0.286119	0.151	0.077	2.36472e-24	7.52223e-28
MICAL2	4.5721e-26	0.28538	0.218	0.137	1.41589e-21	4.23119e-25
AC091973.1	2.92491e-41	0.285309	0.135	0.052	9.05785e-37	3.94346e-40
PROM1	2.88843e-20	0.285264	0.218	0.147	8.94489e-16	2.21909e-19
SIPA1L1	4.99835e-22	0.284459	0.153	0.088	1.54789e-17	4.03862e-21
KAT6B	4.46852e-31	0.284243	0.812	0.779	1.38381e-26	4.69092e-30
KIAA1211	2.35223e-59	0.283712	0.978	0.977	7.28438e-55	4.30157e-58
TXNDC16	9.51059e-19	0.282453	0.355	0.285	2.94524e-14	6.97917e-18
PGBD5	3.08173e-21	0.281076	0.326	0.248	9.54349e-17	2.43563e-20
NAV3	3.002e-136	0.280406	0.998	0.999	9.29658e-132	1.26636e-134
SERINC5	9.30504e-18	0.279891	0.415	0.353	2.88159e-13	6.54877e-17
SLCO5A1	7.92226e-15	0.279793	0.406	0.348	2.45337e-10	4.92527e-14
Z94721.1	3.13976e-23	0.279479	0.231	0.154	9.72319e-19	2.64247e-22
RUNX1T1	2.69163e-93	0.278383	1	0.998	8.33543e-89	7.11832e-92
ZC3H12C	9.79263e-22	0.278188	0.255	0.178	3.03258e-17	7.8478e-21
RDX	2.88785e-17	0.274502	0.506	0.445	8.94311e-13	1.99969e-16
ARPC2	3.99143e-17	0.272857	0.411	0.351	1.23606e-12	2.73903e-16
AC090138.1	8.262e-11	0.272011	0.225	0.177	2.55858e-06	4.09291e-10
AFF1	4.32223e-36	0.271482	0.117	0.045	1.33851e-31	5.16864e-35
AC061961.1	4.47169e-26	0.270748	0.224	0.144	1.38479e-21	4.14384e-25
PLXDC2	7.91962e-12	0.270595	0.175	0.126	2.45255e-07	4.17923e-11
PIAS1	8.3318e-17	0.269543	0.452	0.398	2.58019e-12	5.64428e-16
TJP1	9.26583e-21	0.269314	0.351	0.267	2.86944e-16	7.23176e-20
TMEM135	1.51685e-16	0.26863	0.478	0.425	4.69738e-12	1.02553e-15
KCNMB4	8.65746e-18	0.26791	0.342	0.271	2.68104e-13	6.10551e-17
GPR158	1.45683e-34	0.267362	0.11	0.041	4.51152e-30	1.68074e-33
NRG1	1.17785e-38	0.267127	0.987	0.975	3.64758e-34	1.49427e-37
CASC15	2.14871e-23	0.265479	0.714	0.666	6.65414e-19	1.81506e-22
KCNIP4-IT1	8.4724e-59	0.265229	0.106	0.022	2.62373e-54	1.54117e-57
KCNMB2	1.28193e-08	0.264529	0.166	0.127	0.000396987	5.36817e-08
TIAM2	3.02388e-37	0.26443	0.929	0.908	9.36435e-33	3.71289e-36
PTMA	4.0085e-16	0.263957	0.467	0.409	1.24135e-11	2.6579e-15
SLC44A1	1.28548e-22	0.263723	0.682	0.644	3.98086e-18	1.05982e-21
AC005009.2	2.85782e-14	0.262908	0.298	0.239	8.85011e-10	1.72827e-13
ST8SIA1	2.77775e-24	0.262795	0.174	0.102	8.60212e-20	2.44555e-23
PPP2R2C	1.15949e-15	0.260726	0.328	0.265	3.59072e-11	7.5214e-15
AP001528.1	2.94916e-21	0.260089	0.209	0.138	9.13295e-17	2.33353e-20
MAN2A1	7.91476e-11	0.259653	0.338	0.29	2.45104e-06	3.92655e-10
MSRA	1.77545e-77	0.259459	0.995	0.994	5.49823e-73	3.95082e-76
JPH1	2.82786e-15	0.258633	0.297	0.237	8.75733e-11	1.8071e-14
CAMK2G	1.61903e-14	0.257672	0.404	0.351	5.01382e-10	9.90432e-14
PELI2	1.37081e-13	0.256117	0.464	0.415	4.24513e-09	7.95417e-13
SLCO3A1	1.74619e-23	0.25516	0.749	0.707	5.40759e-19	1.48049e-22
AP003718.1	7.09981e-32	0.25485	0.165	0.084	2.19867e-27	7.65177e-31
H3F3B	1.3206e-20	0.254791	0.249	0.176	4.08963e-16	1.02142e-19
ADK	9.89846e-19	0.254042	0.723	0.685	3.06535e-14	7.24833e-18
GABRA4	4.19729e-24	0.253387	0.161	0.092	1.29982e-19	3.64401e-23
SH3GL3	4.91765e-21	0.252043	0.862	0.87	1.5229e-16	3.85123e-20
SNAP25-AS1	6.94203e-15	0.25127	0.38	0.318	2.14981e-10	4.32368e-14
RSPO3	7.86615e-12	0.251203	0.474	0.436	2.43599e-07	4.1542e-11
IGFBPL1	5.22766e-25	0.250457	0.143	0.077	1.6189e-20	4.68039e-24
MPP6	1.94008e-29	0.249403	0.92	0.901	6.00805e-25	1.93895e-28
EDIL3	1.0776e-15	0.248954	0.485	0.419	3.3371e-11	7.01662e-15
GALNT2	9.583e-16	0.248806	0.454	0.396	2.96766e-11	6.25762e-15
TNIK	4.40246e-37	0.248489	0.926	0.922	1.36335e-32	5.37678e-36
MAP2K6	4.11532e-13	0.248089	0.31	0.255	1.27443e-08	2.32705e-12
HOMER2	1.19591e-13	0.246683	0.379	0.324	3.70349e-09	6.97461e-13
MID1	8.48232e-12	0.246	0.488	0.448	2.62681e-07	4.46235e-11
GPR22	4.27245e-16	0.245354	0.223	0.161	1.32309e-11	2.82747e-15
XKR4	2.085e-29	0.245286	0.939	0.919	6.45681e-25	2.07174e-28
AC091938.1	4.13669e-11	0.244252	0.285	0.236	1.28105e-06	2.0838e-10
DANT2	2.10049e-09	0.243746	0.261	0.215	6.50479e-05	9.43984e-09
CDHR3	3.64484e-09	0.241995	0.238	0.195	0.000112873	1.60345e-08
ASB3	9.97551e-16	0.241086	0.583	0.543	3.08922e-11	6.50774e-15
GPR85	2.02171e-14	0.240213	0.388	0.328	6.26084e-10	1.22695e-13
SNCAIP	1.42088e-10	0.240013	0.316	0.267	4.40017e-06	6.9537e-10
TMEM163	5.07678e-18	0.238664	0.635	0.562	1.57218e-13	3.62492e-17
FBXW7	5.54963e-14	0.238519	0.55	0.504	1.71861e-09	3.29812e-13
GPR137C	4.24369e-14	0.237979	0.443	0.377	1.31419e-09	2.544e-13
SLC17A7	4.72781e-22	0.237255	0.211	0.137	1.46411e-17	3.82452e-21
SOX5	7.79338e-20	0.23388	0.973	0.988	2.41345e-15	5.92779e-19
PPA2	1.86347e-11	0.23355	0.249	0.199	5.77078e-07	9.61951e-11
LINC01821	2.39875e-11	0.233501	0.108	0.069	7.42845e-07	1.22813e-10
ZRANB2	1.00876e-18	0.23337	0.615	0.567	3.12394e-14	7.37899e-18
PODXL2	2.20531e-13	0.231812	0.441	0.395	6.8294e-09	1.26154e-12
KCNMB2-AS1	6.34104e-08	0.231698	0.176	0.136	0.00196369	2.53053e-07
FAT4	3.17496e-09	0.231666	0.395	0.361	9.83222e-05	1.40483e-08
VGLL4	6.73399e-14	0.231163	0.549	0.507	2.08538e-09	3.97109e-13
AKNAD1	3.14726e-15	0.231049	0.177	0.121	9.74643e-11	2.00375e-14
MACROD2-AS1	2.83597e-13	0.230722	0.239	0.184	8.78245e-09	1.61827e-12
LRRN3	3.75692e-09	0.230423	0.381	0.345	0.000116344	1.65065e-08
PTPRD	4.55726e-122	0.230223	1	1	1.41129e-117	1.67571e-120
TET1	4.83666e-12	0.230176	0.299	0.246	1.49782e-07	2.57605e-11
NECAB1	5.81779e-10	0.230034	0.127	0.088	1.80165e-05	2.72687e-09
MARK1	3.3531e-22	0.229702	0.865	0.86	1.03839e-17	2.73824e-21
GOLGA8A	7.85469e-13	0.229575	0.409	0.367	2.43244e-08	4.3874e-12
GPHN	1.10906e-33	0.229188	0.937	0.929	3.43452e-29	1.23998e-32
WDR19	8.75798e-16	0.229163	0.205	0.145	2.71217e-11	5.73523e-15
ACMSD	1.3183e-14	0.228534	0.436	0.371	4.0825e-10	8.12969e-14
GRK5	1.45354e-11	0.228149	0.301	0.247	4.50132e-07	7.53736e-11
CCDC144A	1.83004e-14	0.227376	0.277	0.214	5.66726e-10	1.11653e-13
AL360091.3	6.38859e-18	0.226197	0.163	0.103	1.97842e-13	4.52399e-17
CAMKV	4.71565e-15	0.225803	0.274	0.214	1.46034e-10	2.96659e-14
SOX11	2.89923e-15	0.22546	0.62	0.592	8.97835e-11	1.85099e-14
NFASC	3.19218e-17	0.225274	0.58	0.533	9.88555e-13	2.20376e-16
AFDN-DT	8.92596e-18	0.224746	0.256	0.188	2.76419e-13	6.28841e-17
PTCHD1	2.89993e-13	0.224551	0.193	0.139	8.98051e-09	1.65339e-12
KLHL1	1.28934e-07	0.224465	0.443	0.396	0.00399284	4.98623e-07
NSG2	4.3124e-11	0.223129	0.392	0.348	1.33546e-06	2.16755e-10
AC068931.1	1.26201e-15	0.223009	0.704	0.659	3.90818e-11	8.1556e-15
EDARADD	7.56371e-24	0.222935	0.12	0.059	2.34233e-19	6.5173e-23
RPS6KA2	1.02072e-14	0.221702	0.199	0.142	3.16097e-10	6.32297e-14
MAML3	1.24943e-09	0.22159	0.308	0.256	3.86923e-05	5.7312e-09
FOXN3	7.47066e-16	0.220328	0.704	0.672	2.31351e-11	4.89688e-15
SLITRK1	4.58415e-36	0.219416	0.105	0.037	1.41962e-31	5.47233e-35
SEMA7A	4.21437e-25	0.218614	0.124	0.062	1.3051e-20	3.80288e-24
UST	2.09123e-05	0.218511	0.42	0.402	0.647612	6.41647e-05
AC010275.1	1.65556e-15	0.215962	0.203	0.144	5.12694e-11	1.06688e-14
COL12A1	2.62691e-14	0.214083	0.125	0.077	8.135e-10	1.59002e-13
ALCAM	5.59106e-08	0.213639	0.242	0.199	0.00173144	2.24688e-07
AKAP12	6.45321e-11	0.2123	0.279	0.23	1.99843e-06	3.21538e-10
PXDN	4.14982e-12	0.212291	0.285	0.231	1.28512e-07	2.22402e-11
APBB2	1.59752e-12	0.212186	0.563	0.528	4.9472e-08	8.78061e-12
TSBP1-AS1	1.2712e-06	0.211966	0.249	0.212	0.0393666	4.44598e-06
SLC8A1	4.3585e-41	0.211109	0.992	0.993	1.34974e-36	5.84192e-40
EXT1	6.19936e-17	0.210959	0.797	0.774	1.91982e-12	4.22047e-16
SRGAP2	4.15757e-21	0.21086	0.808	0.79	1.28751e-16	3.27087e-20
CHST11	1.00982e-13	0.210755	0.728	0.706	3.12721e-09	5.9245e-13
DUOX1	4.87157e-10	0.21071	0.277	0.229	1.50863e-05	2.29903e-09
C11orf87	1.29011e-20	0.210575	0.143	0.082	3.9952e-16	9.98961e-20
KCNQ3	7.93699e-05	0.209755	0.712	0.739	1	0.000225702
SMAD9	2.98572e-15	0.209337	0.148	0.096	9.24617e-11	1.90267e-14
LUZP1	3.25999e-23	0.209252	0.104	0.048	1.00955e-18	2.73695e-22
GOLGA8B	3.5891e-12	0.208788	0.491	0.451	1.11147e-07	1.92953e-11
MTHFD1L	7.95044e-09	0.207233	0.577	0.557	0.000246209	3.39337e-08
OTUD7A	7.63188e-17	0.206948	0.152	0.095	2.36344e-12	5.18546e-16
ZNF462	2.9903e-12	0.20681	0.694	0.669	9.26035e-08	1.619e-11
AL512662.2	5.94437e-19	0.206757	0.144	0.086	1.84085e-14	4.39028e-18
PCDH11Y	6.37233e-25	0.205814	0.125	0.063	1.97338e-20	5.68303e-24
AC092969.1	1.82129e-09	0.205808	0.257	0.209	5.64017e-05	8.22811e-09
TTC39C	4.35479e-09	0.205424	0.295	0.251	0.000134859	1.90118e-08
AL139807.1	4.18575e-12	0.205294	0.165	0.117	1.29624e-07	2.24153e-11
NLGN4X	3.35112e-12	0.203942	0.802	0.793	1.03777e-07	1.80582e-11
AC008067.1	1.64899e-09	0.203905	0.363	0.319	5.10659e-05	7.46933e-09
TBC1D16	1.71132e-10	0.203729	0.277	0.231	5.29962e-06	8.30419e-10
SEMA6D	9.06318e-12	0.203483	0.931	0.945	2.80668e-07	4.74626e-11
CELF2-DT	1.38905e-05	0.200081	0.287	0.26	0.430162	4.35131e-05
EHBP1	4.97797e-16	0.199886	0.822	0.811	1.54158e-11	3.28174e-15
RPRM	2.9211e-21	0.199704	0.123	0.065	9.04608e-17	2.314e-20
ARMH4	1.96048e-10	0.199477	0.665	0.647	6.07122e-06	9.48647e-10
GDPD1	2.04644e-08	0.198917	0.315	0.275	0.00063374	8.45123e-08
RYR3	4.99426e-09	0.198664	0.215	0.171	0.000154662	2.15978e-08
BMPR1B	0.000455668	0.197911	0.732	0.775	1	0.00114782
DDX10	4.55731e-10	0.197345	0.397	0.354	1.41131e-05	2.15665e-09
FBXO32	5.16236e-14	0.197203	0.147	0.097	1.59868e-09	3.07861e-13
FSTL4	5.17992e-18	0.197086	0.101	0.053	1.60412e-13	3.69472e-17
TXNIP	2.65804e-19	0.196726	0.14	0.081	8.23142e-15	1.9866e-18
CCND2	1.41584e-10	0.196623	0.421	0.378	4.38458e-06	6.934e-10
DOP1A	8.9335e-11	0.196618	0.591	0.567	2.76652e-06	4.41919e-10
SILC1	2.13249e-13	0.196056	0.159	0.109	6.60391e-09	1.2209e-12
TMEM145	8.46687e-11	0.195494	0.204	0.159	2.62202e-06	4.19138e-10
GRIN2B	1.59689e-31	0.195408	0.962	0.962	4.94526e-27	1.70501e-30
SACS	7.39967e-10	0.195353	0.471	0.434	2.29153e-05	3.45653e-09
NTRK3	1.36007e-18	0.195008	0.894	0.892	4.21186e-14	9.92763e-18
FXR1	5.12194e-13	0.194603	0.728	0.709	1.58616e-08	2.87733e-12
GABRB1	3.14226e-17	0.192584	0.766	0.692	9.73096e-13	2.17148e-16
TET2	2.29422e-05	0.192215	0.462	0.451	0.710475	6.97966e-05
LRFN2	1.03245e-06	0.191957	0.399	0.371	0.031973	3.63685e-06
RAB27A	5.47327e-14	0.190467	0.154	0.102	1.69496e-09	3.25837e-13
AC026689.1	1.49798e-10	0.190265	0.161	0.117	4.63894e-06	7.30503e-10
CFAP161	6.04653e-07	0.189494	0.219	0.183	0.0187249	2.18936e-06
USP3	1.14906e-09	0.188997	0.417	0.375	3.55841e-05	5.28492e-09
UNC5A	4.12396e-14	0.188971	0.153	0.102	1.27711e-09	2.47654e-13
NTM	8.96035e-37	0.18882	0.99	0.984	2.77484e-32	1.08471e-35
ARNTL	2.41626e-09	0.188786	0.22	0.176	7.48267e-05	1.07954e-08
ARHGEF10	2.07217e-08	0.188718	0.258	0.217	0.000641711	8.54725e-08
BMT2	1.80001e-09	0.188649	0.476	0.444	5.57428e-05	8.14269e-09
NEXMIF	4.11521e-08	0.188307	0.641	0.633	0.0012744	1.67136e-07
TMC3-AS1	5.06239e-08	0.188014	0.252	0.213	0.00156772	2.04278e-07
FUT8	1.41681e-13	0.187686	0.777	0.768	4.38758e-09	8.20724e-13
ST6GAL2	1.43947e-09	0.187683	0.607	0.575	4.45775e-05	6.55049e-09
BOD1L1	2.52706e-08	0.187231	0.421	0.389	0.000782579	1.03799e-07
HERC3	3.04517e-06	0.186883	0.464	0.452	0.0943029	1.02489e-05
CTNNA2	4.32853e-31	0.186438	0.984	0.987	1.34046e-26	4.55092e-30
HNRNPR	1.39935e-08	0.18588	0.543	0.52	0.000433351	5.84209e-08
KCNT2	0.10186	0.18584	0.505	0.529	1	0.150979
AP1S2	3.41286e-13	0.185483	0.162	0.111	1.0569e-08	1.93941e-12
GPSM2	1.12745e-06	0.185427	0.271	0.239	0.0349148	3.96133e-06
NOS1AP	2.90199e-05	0.184962	0.405	0.388	0.898688	8.71738e-05
AUXG01000058.1	4.34135e-08	0.184734	0.275	0.233	0.00134443	1.75698e-07
ADAMTS19-AS1	5.96625e-11	0.184127	0.17	0.124	1.84763e-06	2.97706e-10
MYRIP	0.516687	0.184003	0.314	0.326	1	0.596397
LAMB1	3.85106e-11	0.183115	0.168	0.121	1.1926e-06	1.94419e-10
HDGFL3	1.20268e-10	0.182691	0.688	0.685	3.72446e-06	5.91111e-10
LINC01414	8.9828e-06	0.18212	0.142	0.114	0.278179	2.86749e-05
KIRREL1	4.45641e-09	0.181779	0.254	0.209	0.000138006	1.94061e-08
PIK3R3	7.28786e-07	0.181546	0.241	0.203	0.022569	2.6086e-06
HSPA12A	3.98877e-07	0.181359	0.185	0.151	0.0123524	1.46589e-06
SAMD12	0.000614248	0.181072	0.371	0.358	1	0.00151166
BCL7A	2.83487e-08	0.180146	0.315	0.274	0.000877902	1.16235e-07
B4GALT4	1.53041e-23	0.180044	0.102	0.046	4.73939e-19	1.30237e-22
AGBL3	1.95726e-06	0.179868	0.215	0.18	0.0606123	6.72568e-06
AC091885.2	1.37409e-08	0.179728	0.331	0.285	0.000425528	5.74013e-08
XRCC5	3.34321e-09	0.179577	0.595	0.582	0.000103532	1.47548e-08
ETV6	0.000549531	0.178799	0.324	0.303	1	0.00136362
DTX4	1.70696e-07	0.178251	0.249	0.215	0.00528612	6.53014e-07
HERC2	6.41813e-10	0.175682	0.619	0.604	1.98757e-05	3.00416e-09
PDE9A	1.11291e-07	0.175556	0.4	0.364	0.00344646	4.33316e-07
ELOVL2	2.29138e-05	0.175069	0.343	0.318	0.709593	6.97454e-05
EPB41L3	8.23464e-05	0.175047	0.237	0.214	1	0.000233587
ITSN1	2.08258e-09	0.174296	0.766	0.778	6.44934e-05	9.37162e-09
FGFR1OP	7.68114e-07	0.173992	0.267	0.233	0.023787	2.7433e-06
CCDC138	1.40307e-06	0.173338	0.296	0.263	0.0434503	4.8705e-06
RASA1	7.48842e-10	0.172674	0.782	0.801	2.31902e-05	3.49324e-09
PCBP1-AS1	9.77768e-08	0.172597	0.53	0.515	0.00302795	3.82648e-07
TTC9B	8.21474e-09	0.172251	0.271	0.228	0.000254394	3.49966e-08
AC091946.1	8.65456e-07	0.171595	0.166	0.132	0.0268014	3.06746e-06
IMMP2L	2.66299e-05	0.171059	0.653	0.651	0.824674	8.03101e-05
ASAP1	4.10112e-09	0.17103	0.648	0.634	0.000127004	1.79499e-08
AC022558.2	2.12005e-06	0.1701	0.26	0.227	0.0656538	7.2597e-06
MIAT	2.65407e-09	0.169803	0.74	0.745	8.21912e-05	1.18119e-08
MEST	6.32333e-14	0.169702	0.135	0.086	1.95821e-09	3.73994e-13
NBEA	1.60196e-30	0.16915	0.989	0.992	4.96096e-26	1.65641e-29
TMPO	4.22175e-09	0.168536	0.216	0.172	0.000130739	1.84661e-08
AMMECR1	2.32527e-09	0.168469	0.288	0.237	7.2009e-05	1.04228e-08
SCUBE1	3.41342e-08	0.167673	0.206	0.166	0.00105707	1.39209e-07
SLC16A2	3.18596e-06	0.167235	0.368	0.341	0.0986629	1.06914e-05
SGPL1	4.7463e-07	0.16711	0.302	0.268	0.0146983	1.73317e-06
AC009560.4	1.19097e-13	0.166932	0.118	0.073	3.68818e-09	6.95168e-13
AC079089.1	7.89372e-07	0.166822	0.199	0.164	0.0244453	2.81375e-06
PCDH7	5.29737e-05	0.166631	0.833	0.856	1	0.000154408
PATJ	6.19591e-05	0.166472	0.397	0.377	1	0.000178554
STX6	5.357e-07	0.165938	0.357	0.325	0.0165896	1.94481e-06
NFIX	6.9976e-14	0.165801	0.849	0.843	2.16702e-09	4.12301e-13
STMN1	4.97962e-08	0.165345	0.658	0.638	0.00154209	2.01056e-07
NWD2	0.866142	0.165294	0.331	0.351	1	0.897738
BAIAP2	1.57425e-07	0.164753	0.245	0.207	0.00487513	6.03711e-07
MAPRE2	7.06576e-07	0.164633	0.546	0.531	0.0218813	2.53619e-06
AEBP2	0.000218843	0.164334	0.425	0.411	1	0.000579424
HDX	0.000389031	0.164048	0.33	0.311	1	0.000990365
ELL2	2.2502e-06	0.163975	0.463	0.44	0.0696842	7.67479e-06
LIPE-AS1	8.55012e-07	0.163792	0.245	0.207	0.026478	3.03357e-06
AC119868.2	0.00344883	0.163603	0.343	0.334	1	0.00734977
ATRNL1	2.03797e-11	0.163235	0.73	0.693	6.31118e-07	1.0481e-10
GUCY1B1	1.66475e-10	0.162896	0.156	0.113	5.1554e-06	8.08963e-10
ATXN1	3.00871e-24	0.162488	0.984	0.978	9.31737e-20	2.64213e-23
IL3RA	1.89944e-06	0.161788	0.352	0.322	0.0588218	6.53353e-06
IRF2BP2	1.35444e-15	0.16085	0.119	0.07	4.19442e-11	8.74471e-15
AC011346.1	0.00399358	0.160826	0.344	0.332	1	0.00842585
NEFM	0.000808766	0.160767	0.399	0.388	1	0.00195262
CXXC4-AS1	1.24491e-05	0.160633	0.141	0.112	0.385523	3.91941e-05
PEAK1	2.53666e-06	0.160397	0.176	0.143	0.0785554	8.58794e-06
C11orf74	8.56752e-12	0.160119	0.142	0.096	2.65319e-07	4.49697e-11
CRLF3	1.23336e-09	0.159911	0.684	0.658	3.81946e-05	5.66126e-09
RAVER2	2.65207e-07	0.159757	0.273	0.235	0.00821294	9.94853e-07
PHYHIPL	2.26543e-06	0.159628	0.207	0.173	0.0701558	7.7229e-06
CCNY	3.8733e-07	0.15837	0.659	0.657	0.0119948	1.42574e-06
CYREN	9.85225e-09	0.158323	0.146	0.108	0.000305105	4.16887e-08
RNF169	4.30089e-05	0.157377	0.391	0.374	1	0.000126814
AC008014.1	1.02319e-09	0.157219	0.131	0.091	3.16861e-05	4.72494e-09
CABYR	3.7256e-17	0.157136	0.102	0.054	1.15374e-12	2.56172e-16
IGDCC3	2.46292e-05	0.156943	0.197	0.17	0.762717	7.45709e-05
SFPQ	7.28592e-11	0.156837	0.732	0.719	2.2563e-06	3.61718e-10
INTS10	0.00393115	0.156583	0.376	0.376	1	0.00830688
FAM81A	1.54228e-06	0.156519	0.527	0.512	0.0477614	5.33169e-06
ARL4C	7.63439e-09	0.156395	0.176	0.135	0.000236422	3.26253e-08
STAG1	2.85306e-08	0.156182	0.734	0.732	0.000883536	1.16911e-07
AC090578.1	0.0225221	0.155937	0.16	0.147	1	0.0394956
ZNF138	3.29855e-05	0.155722	0.402	0.386	1	9.84411e-05
FGF13	9.18047e-09	0.155569	0.939	0.947	0.000284301	3.89419e-08
SH3BGRL	5.18347e-05	0.155409	0.422	0.402	1	0.000151408
PHF21B	5.35096e-05	0.154592	0.245	0.217	1	0.000155837
PDE4DIP	1.97865e-07	0.154342	0.573	0.56	0.00612748	7.525e-07
TTC14	2.52366e-05	0.153991	0.474	0.466	0.781528	7.62756e-05
PPP1R26-AS1	5.7261e-09	0.153964	0.122	0.086	0.000177326	2.46541e-08
HIVEP3	5.5136e-12	0.153783	0.913	0.914	1.70745e-07	2.92753e-11
RFC3	0.00461713	0.153208	0.243	0.226	1	0.00957978
COMMD10	0.000146842	0.152816	0.263	0.235	1	0.000399243
HMGN1	8.04079e-07	0.15273	0.642	0.64	0.0249007	2.86026e-06
CCSAP	1.85944e-06	0.152681	0.268	0.233	0.0575832	6.39916e-06
GVQW3	1.03341e-08	0.151927	0.149	0.111	0.000320027	4.35935e-08
LRRC8D	3.96459e-05	0.151403	0.37	0.349	1	0.000117199
CADPS2	0.000588287	0.150905	0.138	0.116	1	0.00145506
ZNF528-AS1	4.18699e-06	0.150716	0.192	0.159	0.129663	1.38479e-05
ANKHD1	5.4397e-06	0.150594	0.483	0.464	0.168457	1.77751e-05
AL020994.2	3.52928e-11	0.150209	0.113	0.073	1.09295e-06	1.78963e-10
EXTL3	8.90398e-05	0.150149	0.226	0.199	1	0.000250917
RHOBTB3	0.000292492	0.15007	0.301	0.281	1	0.000762846
GSDME	0.000359313	0.14966	0.386	0.371	1	0.000920505
G2E3	4.22614e-05	0.149553	0.338	0.313	1	0.000124717
TDG	6.16717e-06	0.149378	0.299	0.269	0.190985	2.00593e-05
CELF4	2.80098e-06	0.149339	0.215	0.183	0.0867409	9.46336e-06
DDX3X	3.05323e-06	0.149306	0.237	0.206	0.0945526	1.02711e-05
CDC73	0.00271289	0.148913	0.353	0.343	1	0.00591434
UBE3A	6.23727e-06	0.148887	0.709	0.717	0.193156	2.02586e-05
CCDC40	2.74631e-09	0.148693	0.122	0.085	8.50477e-05	1.22066e-08
AC048341.1	1.94061e-11	0.148478	0.123	0.081	6.00969e-07	1.00027e-10
IRAK1BP1	0.00181378	0.148093	0.348	0.335	1	0.00408904
BTBD1	5.167e-06	0.147533	0.241	0.209	0.160012	1.69339e-05
CDK17	3.03751e-07	0.147385	0.202	0.165	0.00940655	1.13264e-06
LINC01277	0.000145451	0.147055	0.107	0.085	1	0.000395929
HULC	0.00253494	0.14692	0.209	0.187	1	0.005567
EPHB2	0.000430625	0.146765	0.324	0.307	1	0.0010898
ZBTB18	7.90399e-09	0.146278	0.788	0.783	0.000244771	3.37564e-08
AKAP9	3.63747e-09	0.145977	0.823	0.815	0.000112645	1.60123e-08
HNRNPU	5.61768e-07	0.145748	0.573	0.561	0.0173968	2.03622e-06
ARL5A	1.74662e-07	0.145745	0.149	0.114	0.00540893	6.66468e-07
SLTM	0.000153368	0.145589	0.381	0.364	1	0.000415016
ARHGEF12	3.63962e-06	0.144897	0.625	0.625	0.112712	1.21427e-05
GRID1-AS1	3.32917e-07	0.144401	0.192	0.155	0.0103098	1.23337e-06
HCG17	0.000110421	0.144306	0.434	0.415	1	0.000305178
AC109441.1	3.36667e-07	0.144181	0.148	0.113	0.0104259	1.24592e-06
RNF152	0.000292558	0.143531	0.223	0.198	1	0.000762846
UNC5C	0.0095626	0.143377	0.666	0.685	1	0.0184646
AL596451.1	1.10811e-06	0.143363	0.753	0.756	0.034316	3.89737e-06
IFT43	0.000208097	0.143194	0.37	0.356	1	0.000552888
GRM5-AS1	1.26493e-08	0.14226	0.151	0.112	0.000391723	5.30344e-08
PPHLN1	0.00019457	0.142133	0.411	0.396	1	0.000519357
CTPS2	3.2513e-05	0.141715	0.27	0.241	1	9.7073e-05
AC120193.1	0.0896293	0.141578	0.199	0.188	1	0.134444
COG5	0.00137581	0.141443	0.613	0.632	1	0.00317879
NUP210L	0.00278875	0.14121	0.284	0.266	1	0.00606435
ZNF780B	0.00100023	0.141075	0.443	0.444	1	0.00237733
NUDT4	5.44163e-06	0.140892	0.211	0.18	0.168516	1.77751e-05
DRAXIN	0.00205168	0.140814	0.304	0.294	1	0.00457883
TMEM38B	2.47906e-06	0.140622	0.153	0.122	0.0767715	8.40948e-06
CEP95	1.23577e-05	0.140417	0.447	0.424	0.382693	3.8942e-05
BCKDHB	0.000276791	0.140386	0.194	0.168	1	0.000724205
AUTS2	4.68029e-36	0.140156	0.999	1	1.44939e-31	5.57741e-35
CAP2	3.98754e-05	0.140054	0.51	0.492	1	0.000117827
EIF5B	0.000602419	0.139718	0.33	0.31	1	0.00148734
CDK12	0.000195262	0.139697	0.333	0.314	1	0.00052089
PHF20L1	1.8215e-05	0.139325	0.399	0.378	0.564081	5.63918e-05
CALD1	3.71309e-06	0.139313	0.117	0.088	0.114987	1.23638e-05
EIF2B3	0.000434928	0.138896	0.378	0.364	1	0.00109947
PDSS2	0.00231302	0.138307	0.257	0.238	1	0.00512383
RBM6	1.72565e-07	0.13827	0.86	0.872	0.005344	6.58833e-07
AC245060.5	0.000166032	0.137706	0.315	0.296	1	0.000446474
AC024996.1	1.20751e-09	0.137688	0.107	0.071	3.73941e-05	5.5463e-09
SON	4.39881e-06	0.137555	0.506	0.49	0.136222	1.45275e-05
LHFPL3	0.139595	0.137391	0.157	0.15	1	0.198646
LINC01278	0.00160395	0.136935	0.398	0.387	1	0.00364707
AC079447.1	0.0036152	0.136851	0.35	0.335	1	0.00766279
KDM1A	0.000275263	0.136793	0.459	0.454	1	0.000720482
PTPRG-AS1	5.28503e-05	0.13671	0.22	0.19	1	0.000154113
PUS7	0.00732734	0.136619	0.337	0.328	1	0.0145363
SIK2	0.00149288	0.136297	0.264	0.244	1	0.00342511
RASGRP1	2.52115e-07	0.136067	0.136	0.103	0.0078075	9.47292e-07
SCG5	0.00115442	0.136015	0.255	0.237	1	0.00270729
ZC4H2	0.0410798	0.135874	0.333	0.331	1	0.0674623
BBX	1.09745e-07	0.135856	0.236	0.193	0.00339858	4.27781e-07
CTNND1	0.00908647	0.135728	0.448	0.45	1	0.0176643
AZIN2	9.64971e-06	0.135518	0.22	0.189	0.298832	3.07183e-05
PTGFRN	4.44322e-05	0.135485	0.18	0.153	1	0.000130842
SRRM2	1.94237e-05	0.135059	0.641	0.645	0.601513	5.99181e-05
DCX	2.00868e-05	0.134778	0.559	0.555	0.622049	6.17974e-05
AL359921.1	1.13479e-08	0.133819	0.117	0.082	0.000351423	4.7753e-08
ITPK1	1.81076e-06	0.133557	0.159	0.127	0.0560757	6.23475e-06
CLOCK	0.00668701	0.132842	0.451	0.449	1	0.0134052
TPR	0.00445441	0.132119	0.351	0.342	1	0.00927575
MGAT5	0.00133263	0.131775	0.369	0.35	1	0.00308523
ERLEC1	0.000231576	0.131484	0.166	0.143	1	0.000610551
SRGAP2-AS1	6.04316e-05	0.131427	0.221	0.194	1	0.000174445
LINC01572	0.0219829	0.131317	0.171	0.157	1	0.0386386
CHGB	1.62553e-09	0.13124	0.105	0.069	5.03394e-05	7.36792e-09
HS6ST1	0.00173673	0.130748	0.337	0.323	1	0.00392693
GRM7	0.0389003	0.130579	0.74	0.802	1	0.0642668
LINC00159	0.000509354	0.130417	0.12	0.099	1	0.00127311
SFXN5	0.000114928	0.130262	0.174	0.148	1	0.000316859
LRPPRC	0.00052625	0.130166	0.35	0.333	1	0.00131152
SLC8A2	4.31934e-05	0.130122	0.141	0.116	1	0.000127303
MYLIP	3.25704e-06	0.130055	0.175	0.141	0.100864	1.09139e-05
HDAC8	0.00320077	0.130018	0.553	0.556	1	0.00686264
CNIH3	0.000821367	0.129991	0.237	0.215	1	0.00198166
PIN4	0.0027848	0.129667	0.258	0.242	1	0.00605768
DSTN	0.00144992	0.129391	0.28	0.263	1	0.00333656
DNM3	3.01781e-10	0.129005	0.915	0.907	9.34555e-06	1.442e-09
ZNF292	3.56498e-06	0.128739	0.778	0.789	0.1104	1.18994e-05
AC090517.5	0.00301078	0.128581	0.32	0.308	1	0.00649581
TFDP2	0.0129967	0.128378	0.425	0.421	1	0.0242709
HIST1H4C	2.80212e-06	0.12837	0.156	0.124	0.0867762	9.46336e-06
AC104827.1	0.00977976	0.128297	0.353	0.346	1	0.0188222
PPARD	1.51571e-09	0.128198	0.122	0.084	4.69384e-05	6.88375e-09
ELP4	0.00612513	0.128153	0.258	0.242	1	0.0123799
LINC01811	0.000440965	0.12806	0.106	0.085	1	0.00111391
TDRD3	9.08643e-06	0.12791	0.195	0.161	0.281388	2.89654e-05
CENPP	0.020232	0.127825	0.286	0.273	1	0.0360216
FXYD7	1.79296e-05	0.127457	0.191	0.161	0.555244	5.55834e-05
SLC13A3	0.00389275	0.127354	0.373	0.365	1	0.00822827
SLC1A2	0.0132701	0.127336	0.408	0.408	1	0.0247545
FBXL13	0.000957704	0.127106	0.19	0.167	1	0.00228572
CEP57	0.00196073	0.12688	0.438	0.437	1	0.00438582
THRA	0.00124889	0.126012	0.327	0.309	1	0.00290999
EPHA4	5.54652e-09	0.125997	0.771	0.739	0.000171764	2.39189e-08
ANK3	1.86261e-12	0.125081	0.984	0.989	5.76813e-08	1.01969e-11
MICU1	0.000415263	0.125052	0.672	0.686	1	0.00105286
ZNF433-AS1	0.000156792	0.125032	0.161	0.136	1	0.00042345
BZW2	0.00144207	0.124324	0.34	0.327	1	0.0033196
SRRM1	0.0016152	0.124241	0.316	0.305	1	0.00366781
AKAP6	1.1631e-05	0.124179	0.765	0.782	0.360189	3.67363e-05
AP3S1	8.74513e-05	0.124164	0.537	0.529	1	0.000246844
PHLPP1	0.000261196	0.123297	0.427	0.408	1	0.000686014
SHPRH	0.00329352	0.123271	0.53	0.541	1	0.00705052
FOXO3	0.00913451	0.123006	0.371	0.36	1	0.0177527
DPY19L2	0.000144779	0.122787	0.209	0.183	1	0.000394413
MTF2	7.67299e-05	0.122735	0.535	0.529	1	0.000218647
DHX40	1.8407e-05	0.122706	0.18	0.15	0.570027	5.69605e-05
MEX3B	4.80158e-07	0.122635	0.134	0.102	0.0148695	1.75242e-06
TUBGCP5	4.60455e-06	0.12244	0.141	0.111	0.142594	1.51851e-05
LINC00960	0.0028487	0.122315	0.26	0.244	1	0.00618297
KCTD1	0.000379642	0.122302	0.212	0.186	1	0.000968615
USP13	0.00508837	0.12214	0.32	0.312	1	0.0104597
ZNF33A	0.00422187	0.122105	0.41	0.401	1	0.0088667
TARBP1	0.00906943	0.121802	0.376	0.375	1	0.0176361
NRDC	0.000339076	0.121597	0.561	0.557	1	0.000873544
FAM13C	0.000132716	0.121568	0.199	0.172	1	0.000362989
ROCK2	0.000407493	0.121568	0.584	0.588	1	0.00103392
UBC	0.00088972	0.121124	0.162	0.141	1	0.00213458
ARMCX5-GPRASP2	0.013546	0.121056	0.374	0.376	1	0.0252145
AGPAT4	0.000807938	0.120811	0.594	0.598	1	0.00195131
GAS7	0.00131405	0.120638	0.361	0.344	1	0.00304941
ZHX2	0.000157762	0.120591	0.134	0.11	1	0.000425735
CLSTN1	0.00159693	0.120577	0.266	0.247	1	0.00363231
AL683813.1	0.000652858	0.120306	0.229	0.208	1	0.00159924
ARID4B	0.000318327	0.120091	0.643	0.65	1	0.000824723
PRIM1	0.00116459	0.119869	0.156	0.137	1	0.00272465
ZNF91	0.000284377	0.119702	0.62	0.634	1	0.000742925
TMEM150C	0.0167917	0.119622	0.54	0.558	1	0.0305206
PALM2-AKAP2	0.181805	0.119212	0.314	0.32	1	0.249718
COX20	0.00133002	0.118943	0.241	0.224	1	0.00308023
ESR2	0.000105803	0.118918	0.11	0.087	1	0.00029382
FRMD3	4.01383e-05	0.118842	0.764	0.772	1	0.000118553
CHCHD3	0.000179067	0.118738	0.569	0.567	1	0.000478906
MBD5	7.32404e-07	0.118642	0.861	0.868	0.0226811	2.62019e-06
ZNF609	7.59019e-05	0.118539	0.687	0.693	1	0.000216467
ERGIC2	0.00240863	0.118416	0.227	0.209	1	0.00532532
NASP	0.0011836	0.118314	0.43	0.423	1	0.00276348
IGFBP2	0.0106453	0.118307	0.342	0.337	1	0.0203269
AATK	0.0106281	0.118276	0.243	0.23	1	0.0202997
PNISR	7.38399e-05	0.118174	0.722	0.739	1	0.000211024
DDX24	0.0257638	0.118067	0.344	0.343	1	0.0444547
PMEPA1	1.34614e-06	0.117591	0.113	0.084	0.0416871	4.69135e-06
EIF1AX	0.000786272	0.117441	0.144	0.123	1	0.00190501
USP3-AS1	0.00307222	0.117142	0.285	0.267	1	0.00660708
SLC16A10	8.48312e-05	0.117045	0.108	0.085	1	0.000240041
FGD6	0.000205919	0.11691	0.152	0.128	1	0.000547737
SPPL2A	0.0317171	0.116806	0.304	0.299	1	0.0535576
SATB2-AS1	0.00287839	0.116762	0.345	0.332	1	0.00622971
KANSL1L	0.0110769	0.116708	0.485	0.492	1	0.0210284
PIK3R1	0.0121986	0.116672	0.194	0.18	1	0.0229738
PPP3CA	2.07758e-05	0.116576	0.831	0.837	0.643384	6.38027e-05
FZD3	0.00592658	0.116542	0.339	0.328	1	0.0120139
RPS27A	0.0128723	0.116378	0.235	0.223	1	0.0240713
SETBP1	1.71977e-07	0.116372	0.865	0.884	0.00532579	6.56953e-07
ZNF397	0.00186879	0.11624	0.234	0.215	1	0.00419791
LINC00205	0.000797105	0.116206	0.177	0.157	1	0.00192718
FBXO16	0.000894322	0.116205	0.155	0.133	1	0.00214413
MTUS2	0.049159	0.115922	0.255	0.245	1	0.0792352
SHISA9	0.00117935	0.115875	0.827	0.828	1	0.00275541
PPP1R14C	0.0318706	0.115841	0.386	0.386	1	0.0537641
AC025159.1	0.103535	0.115554	0.212	0.205	1	0.153131
AC097634.3	0.000128625	0.115493	0.24	0.211	1	0.000352643
DYRK1A	0.000241866	0.115049	0.645	0.643	1	0.000637191
RBMX	0.000424789	0.114725	0.545	0.535	1	0.00107622
RASAL2	0.00011446	0.114706	0.764	0.77	1	0.000315695
COA1	0.0970028	0.114686	0.294	0.293	1	0.144496
ZNF33B	0.000227421	0.114659	0.435	0.421	1	0.000600518
IGSF3	0.00774917	0.114627	0.262	0.249	1	0.0152499
TSGA10	0.0213092	0.114565	0.253	0.245	1	0.037618
RCOR1	0.00371722	0.114225	0.298	0.284	1	0.00786933
KIAA1324	0.00637113	0.114095	0.182	0.165	1	0.0128318
MCU	0.0329915	0.113849	0.462	0.47	1	0.0554781
MFHAS1	0.00301968	0.113775	0.363	0.351	1	0.00650541
LUC7L3	1.11234e-07	0.113689	0.91	0.926	0.00344469	4.33316e-07
TMEM108	5.89093e-08	0.113607	0.979	0.991	0.0018243	2.36187e-07
GSE1	0.0561275	0.113571	0.414	0.422	1	0.0893156
AC089985.1	3.47397e-05	0.113421	0.126	0.101	1	0.000103273
AL138773.1	1.95719e-05	0.113312	0.113	0.087	0.606102	6.03211e-05
NORAD	0.00271238	0.113109	0.202	0.183	1	0.00591434
CNST	0.0228668	0.11294	0.236	0.225	1	0.0399981
AC019205.1	0.00647626	0.112508	0.245	0.229	1	0.0130207
LRRTM1	0.000199826	0.112425	0.116	0.094	1	0.000532146
CUL3	0.0509013	0.111914	0.468	0.48	1	0.0816416
PAN3	0.00183353	0.111533	0.662	0.67	1	0.00412679
AL355881.1	0.00146225	0.11144	0.133	0.114	1	0.00336269
AC092567.1	0.00881438	0.111195	0.228	0.214	1	0.0171937
TYW1	0.0290422	0.1109	0.382	0.381	1	0.049417
HNRNPA0	1.91267e-05	0.110866	0.112	0.086	0.592314	5.90547e-05
RPTOR	0.042576	0.110409	0.325	0.322	1	0.0696036
SRGAP3	7.45699e-08	0.110367	0.893	0.896	0.00230928	2.95189e-07
PRKD3	0.0249028	0.110319	0.191	0.181	1	0.0431206
DGKH	0.00124777	0.110207	0.267	0.242	1	0.00290837
ZNF407	0.0521038	0.110088	0.404	0.406	1	0.0834146
AGO1	0.00559143	0.109298	0.304	0.291	1	0.0113882
RAPGEF4	5.14548e-05	0.10914	0.123	0.097	1	0.000150427
BRWD3	0.000336506	0.109066	0.247	0.223	1	0.00086831
SNRPF	2.53496e-06	0.108977	0.115	0.086	0.0785028	8.58641e-06
KHDC1	0.00472759	0.108954	0.223	0.205	1	0.00977946
KIF13A	0.0241454	0.108736	0.289	0.279	1	0.0419464
MARCH1	4.37288e-10	0.108679	0.894	0.835	1.35419e-05	2.07651e-09
ADARB1	0.0562667	0.108538	0.308	0.305	1	0.0895164
POLR2F	0.000899901	0.108441	0.161	0.139	1	0.00215675
LINC02389	0.0982452	0.107847	0.27	0.265	1	0.146188
RCN2	0.0102829	0.107815	0.271	0.26	1	0.019706
ATP1A1	0.00573794	0.107766	0.238	0.221	1	0.0116556
FOXP1-AS1	1.80268e-05	0.107753	0.12	0.093	0.558253	5.58342e-05
NCL	0.021894	0.107698	0.299	0.29	1	0.0385219
ADAM10	0.017147	0.107664	0.468	0.469	1	0.0311254
MXD1	0.0010021	0.107628	0.122	0.103	1	0.00238093
ZC3H7A	0.00663838	0.107511	0.277	0.263	1	0.0133194
AC023590.1	0.110249	0.107469	0.205	0.197	1	0.161981
PUM3	0.00447742	0.107445	0.575	0.589	1	0.00930675
USP46	0.0127723	0.107407	0.27	0.26	1	0.0239103
MED23	0.00466835	0.107265	0.286	0.271	1	0.00967146
PRAG1	1.78381e-05	0.107154	0.1	0.075	0.55241	5.53246e-05
AVEN	0.016318	0.107072	0.202	0.187	1	0.0297698
LRRC4B	0.00982286	0.107057	0.233	0.22	1	0.0188823
ZNF454	0.00402506	0.106857	0.194	0.177	1	0.00848706
G2E3-AS1	0.0259768	0.106742	0.267	0.256	1	0.0447626
TSBP1	0.00732577	0.106533	0.159	0.141	1	0.0145363
ATAD2	3.15378e-05	0.106532	0.135	0.108	0.976663	9.43254e-05
NKAIN3	0.000338965	0.106428	0.873	0.863	1	0.000873544
DLG5	0.0438317	0.106396	0.236	0.229	1	0.0715034
ANAPC5	0.000638678	0.106195	0.344	0.325	1	0.00156729
SCLT1	0.0196051	0.10611	0.51	0.514	1	0.034996
PRPF8	0.0338898	0.106035	0.235	0.226	1	0.0568773
DEK	0.00323371	0.10588	0.185	0.166	1	0.0069268
AC244517.11	0.052744	0.105838	0.265	0.259	1	0.0843021
CCDC66	0.0124347	0.105806	0.434	0.43	1	0.0233737
PTPRK	1.40659e-09	0.105764	0.976	0.963	4.35592e-05	6.41784e-09
TPK1	0.0044272	0.105707	0.126	0.108	1	0.00923028
ATXN7L3B	0.00156398	0.105635	0.129	0.11	1	0.0035668
AGK	0.0113669	0.105523	0.236	0.221	1	0.0215255
RIF1	0.00562812	0.105453	0.427	0.422	1	0.0114596
NAV1	6.45704e-05	0.105433	0.691	0.688	1	0.000185535
GOLIM4	3.56175e-06	0.105433	0.124	0.094	0.1103	1.18944e-05
TRPM7	0.0506079	0.105296	0.408	0.412	1	0.0812277
ARHGEF2	0.00663763	0.105083	0.192	0.175	1	0.0133194
PHC2	0.0277372	0.105013	0.358	0.353	1	0.0474548
PIGL	0.160804	0.104946	0.305	0.306	1	0.224916
MARCKSL1	0.00954119	0.104926	0.429	0.43	1	0.0184284
TERF2IP	0.0505333	0.104758	0.269	0.26	1	0.081146
TPST2	0.00180708	0.104218	0.159	0.14	1	0.0040766
IMMP1L	0.00238874	0.104042	0.162	0.143	1	0.00528474
AP001347.1	0.0379604	0.10401	0.519	0.532	1	0.0628651
PRSS55	8.6195e-05	0.104007	0.117	0.093	1	0.000243599
TSPAN5	0.0082382	0.103939	0.67	0.685	1	0.0161292
LRCH2	0.0552356	0.103864	0.341	0.342	1	0.088039
KCNK12	0.00548933	0.103841	0.144	0.127	1	0.0112002
TUT4	6.93622e-06	0.103615	0.829	0.827	0.214801	2.24334e-05
TNKS2	0.0109379	0.103297	0.413	0.414	1	0.0207989
QSOX1	0.0104722	0.103068	0.162	0.147	1	0.0200465
TBC1D7	0.00936321	0.103007	0.22	0.206	1	0.0181458
TSPAN2	0.00155346	0.102905	0.168	0.147	1	0.00354752
GABPB1-AS1	0.011339	0.102737	0.63	0.637	1	0.0214785
NIFK-AS1	0.187561	0.102682	0.226	0.223	1	0.256345
RYK	0.0396907	0.102646	0.406	0.406	1	0.0653684
CAMK2D	0.0821043	0.102379	0.239	0.233	1	0.124811
HEATR5A	0.0002198	0.101933	0.126	0.102	1	0.000581509
AC092745.5	0.181495	0.101909	0.176	0.172	1	0.249363
SPIDR	0.0829859	0.101837	0.495	0.502	1	0.125824
NUDCD2	0.0389328	0.101806	0.161	0.15	1	0.0643051
IBTK	0.0195729	0.101765	0.352	0.349	1	0.0349476
ARG2	0.0404519	0.101744	0.172	0.161	1	0.0665264
CSAD	0.00207577	0.101406	0.507	0.51	1	0.00462658
CALM2	0.0193053	0.101278	0.555	0.574	1	0.0345057
SRSF7	0.00939016	0.101192	0.493	0.504	1	0.0181827
CENPV	0.0318187	0.10106	0.196	0.186	1	0.0537028
ZNF493	0.018966	0.101024	0.255	0.246	1	0.0340319
AC002463.1	0.0699092	0.100724	0.48	0.496	1	0.108119
GPM6B	0.00242881	0.100591	0.653	0.66	1	0.00536477
HS2ST1	0.231965	0.100583	0.435	0.447	1	0.306141
CACNA1C	3.15444e-08	0.10057	0.956	0.963	0.000976868	1.2903e-07
MT-ND1	0.0415617	0.100494	0.166	0.155	1	0.0681723
KHDC4	0.00752219	0.100406	0.196	0.18	1	0.01485
SYN2	0.28268	0.100318	0.433	0.446	1	0.360882
ZNF717	0.0122632	0.100203	0.228	0.212	1	0.0230828
ALDH1L2	0.0968304	0.100178	0.18	0.173	1	0.14427
IK	0.000495385	0.0999566	0.144	0.121	1	0.00124045
DPY19L3	0.0242187	0.0997542	0.28	0.271	1	0.0420525
CYFIP1	0.02597	0.0997133	0.271	0.261	1	0.0447626
G3BP2	0.0416046	0.0995491	0.335	0.334	1	0.0682263
MAP2K5	0.0211197	0.0994697	0.423	0.424	1	0.0373315
SLC25A13	0.182699	0.0994456	0.192	0.187	1	0.250696
GNB5	0.102843	0.0992811	0.265	0.261	1	0.152197
AC131571.1	0.0224478	0.0992011	0.187	0.171	1	0.0393752
PDIA6	0.00557877	0.0990758	0.205	0.187	1	0.0113692
TRIM44	0.000383676	0.0987886	0.681	0.684	1	0.000977695
GLIS3	0.00581492	0.0986276	0.146	0.127	1	0.011805
DHX8	0.0304904	0.0986182	0.2	0.189	1	0.0516258
MDN1	0.0768471	0.0986125	0.286	0.281	1	0.117702
MED6	0.00699033	0.0985803	0.142	0.126	1	0.013928
AQR	0.010533	0.0985427	0.223	0.208	1	0.0201349
CAMSAP2	0.00305185	0.0984519	0.671	0.68	1	0.00657129
LZTS1	0.0288567	0.0983916	0.267	0.257	1	0.0491378
ZFP69B	0.00287589	0.0983489	0.159	0.139	1	0.00622755
NFX1	0.231495	0.0983191	0.303	0.307	1	0.305638
ZRANB2-AS2	0.0613713	0.0982404	0.176	0.164	1	0.0963017
AC104964.3	0.0109086	0.0982205	0.227	0.214	1	0.0207489
SFMBT1	0.00926534	0.0981267	0.178	0.161	1	0.0179917
KLHL23	0.00245651	0.098093	0.584	0.586	1	0.0054218
MORC2	0.0921693	0.0980003	0.216	0.211	1	0.137893
ADGRL1	0.0260987	0.0978614	0.31	0.303	1	0.0449085
GLG1	0.11379	0.097857	0.47	0.482	1	0.166013
HS6ST3	0.708691	0.0978426	0.169	0.177	1	0.767758
ZNF532	0.0232324	0.0975767	0.645	0.659	1	0.0405859
MTERF4	0.050055	0.0972272	0.262	0.255	1	0.0804342
CHMP2B	0.000347163	0.0971799	0.102	0.082	1	0.000891395
DGKI	0.00247547	0.0970094	0.795	0.813	1	0.00545907
RBBP5	0.00012922	0.0969629	0.134	0.109	1	0.000353991
HCG18	0.212603	0.096843	0.307	0.315	1	0.284852
SEM1	0.243056	0.0967492	0.267	0.268	1	0.317849
IL1RAPL1	0.711815	0.0964988	0.279	0.293	1	0.770171
GALNT8	0.182877	0.0963767	0.267	0.269	1	0.25079
CHL1	0.00258758	0.0963638	0.861	0.883	1	0.00567353
CTNNA1	0.00792745	0.0962623	0.22	0.203	1	0.015574
KLHL35	0.000669974	0.0959468	0.1	0.081	1	0.00163888
ZKSCAN1	0.0569855	0.0959319	0.31	0.307	1	0.0904297
LINC00665	0.0120116	0.0953041	0.177	0.162	1	0.0226762
ZFC3H1	0.025048	0.0948223	0.44	0.441	1	0.0433501
ESF1	0.0487882	0.0945333	0.27	0.263	1	0.0786928
AC079385.1	0.360752	0.0944411	0.215	0.215	1	0.443903
LRRC3B	0.30939	0.0939215	0.361	0.37	1	0.389699
MT-CO1	0.130892	0.0939111	0.575	0.586	1	0.187855
WARS2-AS1	0.085592	0.0936498	0.154	0.146	1	0.129376
CDK11A	0.0408136	0.0935943	0.211	0.2	1	0.0670573
LINC01578	0.0322777	0.0933822	0.433	0.433	1	0.0543841
ZNF814	0.27651	0.0933531	0.289	0.293	1	0.354387
AFAP1	0.0196766	0.0933531	0.482	0.486	1	0.0351145
MIR9-3HG	0.0516678	0.0932618	0.298	0.293	1	0.0827938
SLC6A6	0.00945852	0.0932185	0.163	0.147	1	0.0182943
DHX30	0.0498887	0.0931692	0.262	0.254	1	0.0802796
FAM172A	0.0033009	0.0930968	0.76	0.769	1	0.00706275
SMCHD1	0.0418572	0.0930745	0.544	0.561	1	0.0685752
HMGN2	0.0694668	0.0930382	0.211	0.203	1	0.107555
ATXN7L1	0.113626	0.0930228	0.568	0.596	1	0.165845
ARHGEF9	0.0281299	0.0929478	0.43	0.432	1	0.0480431
NBDY	0.298147	0.0928793	0.294	0.301	1	0.377266
ATRX	7.79272e-05	0.0927568	0.821	0.832	1	0.000221783
TMEM184B	0.0295816	0.0927467	0.143	0.131	1	0.0502603
RAB11FIP4	0.611551	0.0926001	0.278	0.289	1	0.682855
FKTN	0.0878342	0.0925825	0.306	0.306	1	0.132184
ZMYM5	0.0815001	0.0925343	0.286	0.285	1	0.124036
CMSS1	0.228379	0.0923977	0.436	0.448	1	0.302337
CARNMT1	0.227967	0.0922874	0.19	0.187	1	0.302024
CACNG8	0.0259547	0.0919879	0.232	0.222	1	0.0447617
BCLAF1	0.113169	0.0918982	0.252	0.249	1	0.165282
STT3B	0.086999	0.0917305	0.364	0.369	1	0.131243
BMERB1	0.00807585	0.0916245	0.594	0.607	1	0.0158339
SEPTIN11	0.0278736	0.0916233	0.654	0.676	1	0.0476527
TNRC6A	0.0203257	0.0914498	0.661	0.677	1	0.0361791
CLHC1	0.0253835	0.0914427	0.127	0.114	1	0.0438755
MSH2	0.443472	0.0911345	0.393	0.413	1	0.526288
MVB12B	0.0380927	0.0909861	0.451	0.456	1	0.0630385
PRPF6	0.0766851	0.0908356	0.253	0.248	1	0.117488
FAM117B	0.0201719	0.0906966	0.602	0.614	1	0.0359425
MRPS25	0.0188924	0.0906872	0.225	0.213	1	0.0339531
NDRG3	0.0830705	0.0906481	0.202	0.195	1	0.125897
RBBP4	0.0226786	0.0905499	0.506	0.507	1	0.0397294
FAM168B	0.0175808	0.0904832	0.221	0.208	1	0.0318456
PPP3R1	0.116524	0.0904361	0.391	0.395	1	0.169431
SMARCA4	0.107524	0.090402	0.49	0.508	1	0.15835
EIF5	0.0487095	0.0903739	0.189	0.179	1	0.0785844
LIN9	0.00236646	0.0903681	0.123	0.104	1	0.0052405
RAB8B	0.102181	0.0902023	0.291	0.287	1	0.151381
GPC2	0.00250248	0.0901991	0.141	0.122	1	0.00550978
ZNF248	0.0907981	0.0901353	0.263	0.257	1	0.135972
JPH4	0.0653847	0.089991	0.47	0.482	1	0.101785
KIAA0513	0.0292944	0.089946	0.33	0.324	1	0.0497969
TMEM74	0.00266782	0.08992	0.105	0.087	1	0.00583458
AC006001.2	0.167718	0.089919	0.258	0.257	1	0.233023
TOP2B	0.00802909	0.0898341	0.479	0.481	1	0.0157557
AC024270.5	0.000108288	0.0896695	0.104	0.081	1	0.000299876
IGF2BP2	0.00444006	0.0896487	0.693	0.687	1	0.00925267
KBTBD11	0.00259621	0.0895618	0.119	0.1	1	0.00569065
TNRC6C	0.00973637	0.0895514	0.536	0.543	1	0.018758
HIP1	0.779869	0.0894901	0.267	0.281	1	0.827911
FILIP1L	0.913675	0.0894168	0.469	0.495	1	0.933913
CTNNAL1	0.198258	0.0893783	0.33	0.333	1	0.268351
HNRNPC	0.0230302	0.0892912	0.548	0.554	1	0.0402531
RPL29	0.024248	0.0892585	0.132	0.119	1	0.042082
RPS23	0.0824258	0.0891183	0.268	0.262	1	0.125168
GOSR2	0.0127845	0.0890799	0.159	0.144	1	0.0239267
AC104964.1	0.00407545	0.0890068	0.264	0.247	1	0.00858015
AC022101.1	0.0243714	0.0889477	0.125	0.112	1	0.0422643
NCOR1	0.00444402	0.0888469	0.666	0.68	1	0.00925691
NR1D2	0.00440705	0.0888072	0.161	0.142	1	0.00919817
DHX29	0.087335	0.0885776	0.37	0.374	1	0.131605
BRMS1L	0.0120732	0.0884831	0.128	0.112	1	0.0227503
EIF4E3	0.00395924	0.0882494	0.121	0.104	1	0.00836367
CPSF6	0.0269607	0.0882214	0.547	0.554	1	0.0462876
GABPB2	0.0299936	0.0881755	0.155	0.143	1	0.0508723
TTC21B	0.111136	0.0881672	0.354	0.354	1	0.163011
NIN	0.0071981	0.0881368	0.632	0.643	1	0.0143005
MAPRE3	0.14743	0.0879832	0.211	0.206	1	0.2085
SLC1A1	0.330553	0.0879739	0.313	0.318	1	0.412351
FBXL17	0.0215956	0.0878672	0.647	0.659	1	0.0380649
LARS	0.0478381	0.087707	0.461	0.471	1	0.0773419
NFE2L3	0.00262507	0.087702	0.157	0.137	1	0.00574841
ZBED4	0.0440256	0.0876152	0.335	0.329	1	0.0717345
HNRNPM	0.166954	0.087607	0.364	0.373	1	0.232148
PKIG	0.0707356	0.0876004	0.135	0.125	1	0.1092
FJX1	0.126886	0.0875971	0.17	0.164	1	0.182717
TTC1	0.176662	0.0875113	0.276	0.275	1	0.243677
CEBPZ	0.0350952	0.0873804	0.204	0.193	1	0.0586712
TBCK	0.0499566	0.0873474	0.551	0.563	1	0.0803512
YIPF4	0.0893635	0.0872527	0.218	0.21	1	0.134104
ANKRD13C	0.133006	0.0871155	0.451	0.462	1	0.190332
AC010623.1	0.00397618	0.0868603	0.17	0.151	1	0.00839171
CACNA1G	0.0642587	0.0867699	0.231	0.223	1	0.100328
APC2	0.087166	0.0866961	0.323	0.319	1	0.131429
NRDE2	0.0859998	0.0865245	0.249	0.243	1	0.129907
SLC8A1-AS1	0.00348722	0.0864477	0.836	0.856	1	0.00741897
PGRMC2	0.0234907	0.0863605	0.134	0.12	1	0.040985
WDR73	0.107936	0.0862212	0.227	0.223	1	0.158854
ANAPC16	0.0305033	0.086178	0.147	0.135	1	0.0516349
RPL39	0.279359	0.0861752	0.143	0.139	1	0.357208
PRPF4B	0.019157	0.0861736	0.381	0.379	1	0.034314
METTL8	0.0621524	0.0860976	0.163	0.153	1	0.097369
IDH2	0.0386788	0.0858968	0.145	0.133	1	0.0639316
WDR12	0.127265	0.0858196	0.208	0.203	1	0.183185
EIF3J	0.179465	0.0856374	0.21	0.206	1	0.247097
ZNF785	0.1184	0.0856257	0.198	0.191	1	0.171719
DDX18	0.0239273	0.0854965	0.212	0.198	1	0.0416517
EFCAB6	0.00187418	0.0854004	0.131	0.111	1	0.00420864
MEG3	0.511249	0.0853489	0.155	0.153	1	0.591312
LINC01122	5.99039e-05	0.0853221	0.951	0.963	1	0.000173067
KMT2A	0.0186109	0.0853103	0.725	0.745	1	0.033526
AC106791.1	0.000676404	0.0852788	0.102	0.082	1	0.00165279
CYP7B1	0.830082	0.0852586	0.145	0.148	1	0.868347
RIC8B	0.278653	0.0852263	0.257	0.259	1	0.356601
AC097716.1	0.269902	0.085217	0.162	0.158	1	0.347537
CPEB4	0.105996	0.085176	0.36	0.363	1	0.156301
MFF	0.442712	0.0851209	0.369	0.386	1	0.525477
TAMM41	0.0347613	0.0850961	0.229	0.219	1	0.0581695
AC007098.1	0.0683995	0.085063	0.442	0.447	1	0.106094
XKR6	0.04056	0.0847919	0.62	0.631	1	0.0666883
CEP350	0.0590048	0.0847072	0.407	0.411	1	0.0931398
NARS	0.00203498	0.0846862	0.132	0.113	1	0.00454451
SCN3B	0.120087	0.0845091	0.344	0.351	1	0.173836
CHD5	0.0388906	0.0844684	0.444	0.441	1	0.0642662
THSD4-AS1	2.24037e-05	0.0844628	0.108	0.082	0.693798	6.84353e-05
TEAD1	0.224873	0.0844529	0.273	0.274	1	0.298615
TBC1D30	0.0863413	0.0844487	0.29	0.286	1	0.130336
PCBP2	0.134603	0.0841929	0.236	0.233	1	0.192218
GPRIN1	0.0502765	0.084159	0.148	0.138	1	0.0807713
IRS2	0.00999092	0.0841084	0.169	0.152	1	0.0191839
UBR3	0.0217765	0.0840083	0.58	0.588	1	0.0383542
EEF1A1	0.0494442	0.0839595	0.542	0.551	1	0.0796016
TMEM132A	0.00339393	0.0836868	0.136	0.118	1	0.0072474
PPM1B	0.0428947	0.0836566	0.309	0.302	1	0.0700746
KIF27	0.0811683	0.083626	0.132	0.123	1	0.123668
VASH2	0.343434	0.0835415	0.203	0.203	1	0.425936
PPP4R3B	0.0825754	0.083537	0.343	0.341	1	0.12534
USP47	0.141698	0.0833084	0.492	0.51	1	0.201179
CEP295	0.153238	0.083245	0.267	0.267	1	0.215693
SEL1L3	0.236655	0.0832009	0.372	0.38	1	0.311076
ARIH1	0.102859	0.0831769	0.566	0.589	1	0.152197
H3F3A	0.12538	0.0830747	0.282	0.278	1	0.180888
ELAVL2	0.111966	0.0830689	0.306	0.304	1	0.163943
CDON	0.28231	0.083018	0.393	0.405	1	0.360476
AUH	0.385657	0.0829871	0.382	0.399	1	0.469591
BRD3	0.0469125	0.0829212	0.167	0.157	1	0.0760241
UBA2	0.344771	0.0829176	0.318	0.331	1	0.427086
CADM4	0.0192848	0.0828893	0.118	0.106	1	0.034487
MTMR4	0.115646	0.0827753	0.305	0.306	1	0.168364
SECISBP2	0.0334019	0.0827421	0.568	0.578	1	0.056127
VMP1	0.500022	0.0827286	0.288	0.295	1	0.580376
PRPF38B	0.0393826	0.0826767	0.126	0.115	1	0.06497
ZNF195	0.0777749	0.0826751	0.18	0.172	1	0.119052
C19orf25	0.117853	0.0826676	0.193	0.188	1	0.171034
UQCC2	0.0370446	0.0826562	0.152	0.141	1	0.0614966
RNF213-AS1	0.0595768	0.0824774	0.203	0.193	1	0.0938918
MAP9	0.200273	0.0823568	0.223	0.221	1	0.270439
PPP1R10	0.413295	0.08226	0.311	0.319	1	0.497169
MARK3	0.0175685	0.08215	0.655	0.664	1	0.0318316
AC004158.1	0.327493	0.0820129	0.113	0.108	1	0.408906
CDK13	0.0188437	0.0817487	0.605	0.612	1	0.033892
RSRC2	0.0698246	0.0817317	0.338	0.338	1	0.108036
CCAR1	0.081938	0.081705	0.405	0.409	1	0.124592
IPO9	0.122457	0.0816878	0.334	0.337	1	0.176894
PRSS51	0.0688655	0.0816857	0.592	0.609	1	0.106769
AC007038.1	0.0132266	0.0814241	0.179	0.163	1	0.0246804
FAM13A-AS1	0.009252	0.0814206	0.124	0.109	1	0.0179759
CDC40	0.0211187	0.0813666	0.175	0.161	1	0.0373315
KALRN	0.000165312	0.0813651	0.923	0.93	1	0.000444887
ANKRD46	0.188325	0.0812165	0.178	0.173	1	0.257133
MSH6	0.155748	0.0810311	0.223	0.22	1	0.218779
SNRNP70	0.138001	0.0808992	0.477	0.498	1	0.196621
LRRC58	0.00320879	0.0808639	0.133	0.115	1	0.0068761
ZNF207	0.0241145	0.0808575	0.466	0.464	1	0.041905
DLG2	4.79212e-13	0.0807168	1	1	1.48402e-08	2.69866e-12
TXNL1	0.301694	0.0807053	0.244	0.246	1	0.380982
CCNC	0.073045	0.0806296	0.17	0.161	1	0.112463
TLN2	0.141785	0.08055	0.58	0.602	1	0.201179
SNRNP200	0.136224	0.0804561	0.224	0.221	1	0.194331
HCN1	0.095885	0.0799717	0.7	0.714	1	0.143016
CREM	0.0105045	0.0799095	0.112	0.096	1	0.0200971
ORC2	0.195852	0.0798184	0.245	0.243	1	0.26588
SPECC1L	0.153989	0.0796927	0.556	0.582	1	0.216574
CLEC16A	0.146339	0.0795513	0.275	0.273	1	0.207085
CREB1	0.400167	0.0794542	0.402	0.415	1	0.484683
RNF165	0.11186	0.0792341	0.506	0.519	1	0.163823
CRY1	0.105099	0.0791013	0.206	0.196	1	0.155105
TAPT1-AS1	0.247367	0.0790218	0.175	0.171	1	0.322201
ELAVL1	0.139792	0.0790141	0.195	0.189	1	0.198844
EMC1-AS1	0.0150914	0.0789794	0.125	0.111	1	0.0277826
TRNT1	0.173494	0.0789681	0.174	0.168	1	0.239885
ZNF431	0.276208	0.0788917	0.332	0.341	1	0.354131
RAB3GAP2	0.0676704	0.078869	0.418	0.42	1	0.105082
ZNF345	0.685716	0.0786445	0.254	0.261	1	0.75062
PRPF40A	0.927643	0.0784079	0.311	0.332	1	0.94412
GLRX	0.0542495	0.0783998	0.143	0.131	1	0.0866077
COPG2	0.0991782	0.0782728	0.317	0.314	1	0.14748
BCAP29	0.430075	0.0782241	0.419	0.44	1	0.513224
MEF2C-AS1	0.864323	0.078195	0.514	0.542	1	0.896528
THY1	0.00079666	0.0780274	0.107	0.087	1	0.00192678
CEP250	0.1188	0.0777336	0.186	0.179	1	0.172154
ZNF428	0.132207	0.0777136	0.183	0.178	1	0.189307
LMNA	0.144026	0.0776872	0.262	0.26	1	0.204107
PHF21A	0.503218	0.0775929	0.432	0.451	1	0.583397
MPHOSPH8	0.20948	0.0775304	0.438	0.447	1	0.28127
MRPS30	0.00282459	0.077426	0.123	0.104	1	0.0061384
APPL2	0.172808	0.077254	0.38	0.387	1	0.23908
AL807761.4	0.864194	0.0769891	0.237	0.245	1	0.896528
PSMC6	0.210449	0.0769086	0.181	0.177	1	0.282417
ING4	0.406146	0.076903	0.194	0.195	1	0.48994
THSD4	9.48549e-05	0.0768043	0.1	0.077	1	0.000265779
SDHAF2	0.0706476	0.0767996	0.137	0.128	1	0.109089
CRY2	0.0138939	0.0767991	0.137	0.122	1	0.0257993
LHX2	0.024074	0.0766914	0.641	0.652	1	0.0418605
TBC1D4	0.72192	0.0765508	0.39	0.408	1	0.778713
MRPS31	0.295822	0.0764612	0.24	0.24	1	0.374838
TSG101	0.367369	0.0763686	0.241	0.242	1	0.451158
EPHB6	0.0188058	0.0763654	0.475	0.474	1	0.0338328
RPL10	0.583764	0.0763472	0.383	0.4	1	0.658458
HBP1	0.0117685	0.0763442	0.188	0.171	1	0.0222492
USP37	0.524617	0.0762869	0.287	0.293	1	0.603929
FUBP1	0.129212	0.0760696	0.389	0.396	1	0.185677
SRSF5	0.076504	0.0759715	0.332	0.332	1	0.117303
SNRPD1	0.0794085	0.0759244	0.147	0.137	1	0.121292
AC073343.2	0.256683	0.075819	0.239	0.239	1	0.332822
SORT1	0.422795	0.0758176	0.19	0.189	1	0.506502
LRP6	0.322285	0.0757956	0.513	0.535	1	0.403209
SDF4	0.0731089	0.0757797	0.157	0.148	1	0.112536
AC092835.1	0.180963	0.0757616	0.258	0.255	1	0.248711
ZNF32	0.0826631	0.075665	0.116	0.107	1	0.125445
ODC1	0.0812137	0.0756201	0.119	0.11	1	0.12371
SLC38A2	0.104646	0.0756093	0.175	0.167	1	0.154542
SUDS3	0.0613965	0.0754598	0.208	0.198	1	0.0963181
STIM2	0.0585189	0.0754439	0.314	0.307	1	0.0924577
TRERF1	0.0243273	0.0753965	0.219	0.204	1	0.0421983
SENP5	0.399282	0.0752559	0.381	0.4	1	0.483782
AL139260.1	0.277898	0.0752083	0.29	0.293	1	0.355833
AC118549.1	0.224115	0.0750662	0.439	0.446	1	0.29778
MEF2A	0.207131	0.0750145	0.553	0.574	1	0.278551
NSL1	0.310079	0.0749958	0.286	0.289	1	0.390351
EEFSEC	0.452262	0.0749267	0.276	0.283	1	0.53469
GDAP1L1	0.0928952	0.0748947	0.167	0.158	1	0.138858
RPS13	0.45132	0.0748847	0.154	0.153	1	0.533668
RRP1B	0.474093	0.0748772	0.18	0.18	1	0.556044
FAM168A	0.112317	0.0748721	0.642	0.669	1	0.164353
SPDYE2	0.395343	0.0747797	0.195	0.196	1	0.480109
PCCB	0.375419	0.0746791	0.152	0.151	1	0.458767
RPLP1	0.184415	0.0746768	0.323	0.327	1	0.252546
PIK3CB	0.656623	0.074642	0.222	0.229	1	0.72436
PGP	0.180621	0.0746043	0.241	0.241	1	0.24834
NRSN1	0.346748	0.0745706	0.143	0.141	1	0.429283
C2CD5	0.191697	0.0745689	0.477	0.498	1	0.26096
ATG14	0.378346	0.0745389	0.191	0.19	1	0.461834
KCNB1	0.0405788	0.0744763	0.127	0.116	1	0.0667033
FBXL20	0.47638	0.0744429	0.441	0.462	1	0.55814
DSE	0.322207	0.0743359	0.173	0.169	1	0.403184
GRB2	0.36939	0.0743206	0.347	0.357	1	0.453234
TMEM242	0.00518245	0.0742817	0.105	0.089	1	0.0106372
AL513327.1	0.0485898	0.0742729	0.212	0.202	1	0.0784281
SSBP2	2.24991e-05	0.0741153	0.986	0.993	0.696751	6.86656e-05
NUBPL	0.442073	0.0740974	0.298	0.302	1	0.5249
ASTN1	0.040642	0.0740291	0.738	0.75	1	0.0667911
BIRC6	0.0154653	0.0740233	0.738	0.769	1	0.0283875
AC023886.1	0.00674974	0.0740109	0.115	0.098	1	0.0135152
UBTF	0.118567	0.0738913	0.173	0.165	1	0.171853
AC016042.1	0.139184	0.0738627	0.329	0.326	1	0.198143
UBE2D1	0.100166	0.0738315	0.199	0.192	1	0.148739
MCTS1	0.00890337	0.0738258	0.157	0.14	1	0.0173525
AC130324.2	0.0404483	0.0736897	0.104	0.093	1	0.0665264
SLC4A7	0.127214	0.0735492	0.466	0.48	1	0.183149
H2AFY2	0.0291099	0.0735361	0.167	0.153	1	0.0495199
CCDC130	0.258671	0.0735295	0.156	0.152	1	0.335137
PDCD7	0.191794	0.073525	0.222	0.219	1	0.261041
DCAKD	0.180233	0.0735075	0.271	0.27	1	0.247876
ZNF638	0.0171956	0.0734127	0.79	0.818	1	0.0312053
CCDC6	0.236503	0.0733423	0.245	0.244	1	0.310996
CAPRIN1	0.615626	0.0732476	0.335	0.351	1	0.686788
ZNF667	0.0787608	0.0731833	0.221	0.213	1	0.120427
SGIP1	0.0220956	0.0730751	0.672	0.691	1	0.0388169
TMEM151B	0.169151	0.0730569	0.168	0.162	1	0.234539
KLHDC2	0.132171	0.0730391	0.277	0.277	1	0.189307
RAPGEF5	0.468699	0.0730337	0.158	0.157	1	0.550525
MARCKS	0.130835	0.0729957	0.218	0.213	1	0.187812
TAF15	0.20593	0.072954	0.488	0.504	1	0.277207
ARF4	0.516198	0.0729133	0.164	0.165	1	0.596034
RPS3A	0.723746	0.0728347	0.226	0.233	1	0.780111
PLEKHA6	0.338733	0.0728095	0.3	0.305	1	0.420725
POLR1D	0.236883	0.0728093	0.129	0.124	1	0.31116
TLE3	0.169644	0.0728061	0.233	0.229	1	0.235128
SMIM4	0.234692	0.0727064	0.194	0.191	1	0.308994
PRKDC	0.0993272	0.0726686	0.548	0.565	1	0.147638
UCHL3	0.106838	0.072639	0.272	0.268	1	0.157407
BAZ1A	0.409975	0.0726115	0.155	0.152	1	0.493693
LINGO1	0.474072	0.0725684	0.346	0.359	1	0.556044
SRRT	0.0597449	0.0725584	0.189	0.179	1	0.094125
MRPS16	0.199579	0.0725431	0.175	0.169	1	0.269873
MCPH1	0.940643	0.0725154	0.393	0.42	1	0.955059
AC092683.1	0.19771	0.0725133	0.225	0.222	1	0.26782
TBCEL	0.353098	0.0724589	0.202	0.201	1	0.435967
ZNF791	0.0566862	0.0724469	0.13	0.119	1	0.0900796
SEC62	0.759166	0.0724238	0.257	0.267	1	0.809683
RESF1	0.276903	0.072405	0.235	0.235	1	0.354802
EPC2	0.370132	0.0723299	0.388	0.404	1	0.453821
PTPRS	0.0050675	0.0722981	0.867	0.88	1	0.0104199
MT-ND2	0.448084	0.0721525	0.155	0.153	1	0.5305
UPF3B	0.208632	0.0721105	0.229	0.226	1	0.280296
CEP135	0.344997	0.0718761	0.492	0.502	1	0.427269
NEMF	0.104193	0.0718569	0.456	0.468	1	0.153939
TTC19	0.81351	0.0717585	0.402	0.424	1	0.855567
MARCH5	0.17731	0.0715999	0.231	0.227	1	0.244423
RABGEF1	0.141067	0.0715966	0.602	0.628	1	0.200409
TSTD3	0.286637	0.0715689	0.141	0.136	1	0.365076
TMX2	0.0918549	0.0714296	0.187	0.179	1	0.137453
HACL1	0.333818	0.0713741	0.208	0.206	1	0.415746
OSBP2	0.398824	0.0713216	0.551	0.575	1	0.483398
TRMT11	0.258712	0.0713078	0.383	0.388	1	0.335137
DGKE	0.814589	0.0713026	0.274	0.286	1	0.85657
SCML2	0.129849	0.0712858	0.121	0.112	1	0.186475
GTF2IRD2	0.131125	0.0712023	0.163	0.156	1	0.188071
EMX1	0.152233	0.0711825	0.149	0.142	1	0.214499
CHST10	0.0303553	0.0711626	0.121	0.108	1	0.0514349
UBE3D	0.317384	0.0710793	0.262	0.259	1	0.397873
PDE5A	0.112799	0.0710013	0.633	0.656	1	0.16489
RAI2	0.123054	0.0709973	0.156	0.149	1	0.177681
HSF2	0.115917	0.0709382	0.201	0.194	1	0.168688
LINC02693	0.226829	0.0709339	0.197	0.194	1	0.300805
AC073333.1	0.0150667	0.0708415	0.126	0.111	1	0.0277446
AC015849.3	0.236892	0.0708278	0.169	0.165	1	0.31116
TMCO1	0.260231	0.0707963	0.158	0.154	1	0.336787
TRIM23	0.360157	0.0707305	0.205	0.205	1	0.443476
ZNF644	0.113315	0.0707286	0.536	0.551	1	0.165461
USP16	0.129562	0.0706807	0.117	0.11	1	0.18614
LZTS1-AS1	0.165516	0.0706177	0.182	0.176	1	0.230336
LINC00937	0.289827	0.0706077	0.174	0.169	1	0.368501
SSBP1	0.0807986	0.0705117	0.195	0.186	1	0.123159
AC105052.4	0.465803	0.0704833	0.238	0.244	1	0.547967
PEX3	0.388326	0.0704541	0.292	0.296	1	0.472589
LINC02231	0.450089	0.0704243	0.144	0.142	1	0.532395
AK2	0.0421693	0.0703554	0.154	0.143	1	0.0690208
NKAIN2	4.92813e-11	0.0703527	0.999	1	1.52614e-06	2.47162e-10
TMEM178B	0.0320062	0.0702389	0.831	0.857	1	0.0539531
SMIM12	0.209876	0.0701688	0.128	0.122	1	0.281746
RPL35A	0.204551	0.0699764	0.187	0.182	1	0.275674
SERP1	0.256431	0.0699658	0.3	0.301	1	0.332683
LUC7L	0.24204	0.0699528	0.547	0.572	1	0.316762
UBE4A	0.213202	0.0699332	0.153	0.147	1	0.285568
AC044781.1	0.628604	0.0698433	0.326	0.34	1	0.698494
MT-CO2	0.567412	0.069816	0.313	0.323	1	0.64318
NDUFA6-DT	0.312581	0.0697514	0.216	0.215	1	0.392999
DOT1L	0.248898	0.0695714	0.15	0.145	1	0.323949
FRYL	0.0615485	0.069376	0.579	0.593	1	0.0965061
ZSWIM5	0.0850296	0.069375	0.617	0.618	1	0.128695
REXO4	0.253093	0.0693701	0.127	0.122	1	0.328787
ARHGAP32	0.0214754	0.0693653	0.724	0.747	1	0.0378628
PEX26	0.420599	0.0693626	0.177	0.177	1	0.504308
URB1	0.27906	0.0689651	0.133	0.129	1	0.356989
PTEN	0.16719	0.0688961	0.473	0.482	1	0.23243
KCNK10	0.335386	0.0688356	0.184	0.181	1	0.417171
ANKRD26	0.67263	0.0688262	0.368	0.383	1	0.739188
SRSF1	0.253433	0.0687404	0.187	0.185	1	0.329101
RPL18A	0.247049	0.0686406	0.157	0.153	1	0.321969
GTF3C1	0.293003	0.0686388	0.189	0.189	1	0.371988
GRK3	0.698697	0.0683941	0.327	0.338	1	0.759323
FAM120C	0.0691405	0.0683757	0.111	0.101	1	0.107123
PPP2R3A	0.116607	0.0683522	0.588	0.603	1	0.169511
AC023385.1	0.736812	0.0682257	0.352	0.372	1	0.79186
JAKMIP2	0.0180403	0.068216	0.782	0.81	1	0.0326349
SRSF10	0.286656	0.0681527	0.419	0.434	1	0.365076
SULT1A1	0.0718244	0.0681411	0.148	0.137	1	0.110707
TSEN2	0.915128	0.0680562	0.246	0.259	1	0.934703
RPS12	0.145523	0.06805	0.195	0.187	1	0.206057
HNRNPAB	0.0500325	0.0680438	0.139	0.128	1	0.0804258
ZNF528	0.205718	0.0679979	0.252	0.252	1	0.276976
ZNF197	0.484465	0.0677862	0.241	0.243	1	0.565949
CCDC148	0.546365	0.0677823	0.197	0.198	1	0.624262
YAF2	0.275063	0.0677556	0.423	0.438	1	0.35286
KDM6B	0.184814	0.0676271	0.113	0.108	1	0.252992
ERCC6	0.0836723	0.0675656	0.147	0.138	1	0.126725
PNPT1	0.850136	0.067453	0.273	0.285	1	0.885151
ADAR	0.419214	0.06741	0.207	0.208	1	0.503252
INTS8	0.278622	0.0672821	0.178	0.174	1	0.356601
CDS2	0.272069	0.0672481	0.205	0.202	1	0.349869
RPF2	0.0281237	0.0671914	0.115	0.102	1	0.0480431
SNX2	0.21972	0.0670571	0.141	0.135	1	0.293074
ATG7	0.60749	0.0670491	0.258	0.264	1	0.678541
SUPT20H	0.2927	0.0669993	0.258	0.26	1	0.371741
NAT10	0.205675	0.0669647	0.124	0.118	1	0.276972
EMSY	0.45478	0.0668753	0.373	0.382	1	0.537112
ATAD1	0.718476	0.0668029	0.234	0.251	1	0.775448
LRP5	0.0853102	0.0668027	0.112	0.102	1	0.129007
RPAP2	0.200056	0.066731	0.567	0.596	1	0.27022
TSPAN3	0.219396	0.0667284	0.211	0.208	1	0.292698
CELSR2	0.0649753	0.0666642	0.106	0.096	1	0.101292
ZC3H14	0.476399	0.0666559	0.405	0.423	1	0.55814
CWC27	0.929776	0.0666376	0.349	0.371	1	0.945871
GTF2IRD2B	0.285098	0.0666263	0.22	0.219	1	0.363429
RSRP1	0.129618	0.0665983	0.593	0.612	1	0.186182
HDHD2	0.0964879	0.0665715	0.152	0.142	1	0.143791
NELFCD	0.148433	0.0663612	0.197	0.192	1	0.209574
ZNF155	0.116078	0.0663111	0.152	0.143	1	0.168849
PRPF3	0.267681	0.0661856	0.223	0.221	1	0.345194
ABCF1	0.13497	0.066101	0.169	0.161	1	0.192662
SAXO2	0.153944	0.065905	0.107	0.1	1	0.216555
STX18-AS1	0.983464	0.0658866	0.229	0.238	1	0.987197
DCAF16	0.2328	0.0658618	0.173	0.168	1	0.307066
RALY	0.62656	0.0658277	0.304	0.317	1	0.696673
NEK4	0.469828	0.0658254	0.217	0.22	1	0.551475
CSPG5	0.126805	0.065711	0.113	0.105	1	0.182638
MAP3K7	0.184695	0.0657079	0.286	0.285	1	0.25288
INTS9	0.953022	0.0656216	0.185	0.192	1	0.963993
AL031428.1	0.685776	0.0656109	0.354	0.371	1	0.75062
BNIP3L	0.527651	0.0655994	0.47	0.488	1	0.60671
ZNF135	0.429213	0.0654924	0.361	0.369	1	0.51244
UBXN4	0.397882	0.0654793	0.414	0.43	1	0.482681
NEUROD2	0.431676	0.0654787	0.303	0.309	1	0.514688
UTP23	0.69717	0.0654249	0.225	0.231	1	0.758264
HMGXB3	0.550581	0.06525	0.198	0.2	1	0.62814
ORC4	0.423344	0.0652342	0.401	0.415	1	0.50704
SEPTIN6	0.672759	0.0652212	0.204	0.208	1	0.739188
NDUFAF5	0.119122	0.0652062	0.172	0.164	1	0.172554
AGGF1	0.554543	0.0651659	0.164	0.164	1	0.631402
DTNBP1	0.696226	0.0651431	0.162	0.163	1	0.757736
CPT1C	0.474125	0.0651067	0.181	0.181	1	0.556044
RUVBL1	0.147468	0.065084	0.158	0.151	1	0.208512
AC027682.4	0.0608606	0.0650804	0.121	0.111	1	0.0955647
NUMA1	0.401003	0.0650074	0.201	0.202	1	0.485611
ZMYM4	0.33695	0.0648768	0.568	0.597	1	0.418736
HMGXB4	0.918763	0.0648693	0.227	0.235	1	0.937441
RAD50	0.417317	0.0648362	0.364	0.373	1	0.501481
RCC2	0.134073	0.0647401	0.108	0.1	1	0.19158
CNOT4	0.303894	0.0646803	0.511	0.534	1	0.383479
ZNF786	0.0351536	0.064599	0.101	0.089	1	0.058726
CDK5R1	0.146246	0.0645955	0.185	0.179	1	0.206996
USP8	0.206619	0.0645321	0.228	0.224	1	0.278026
COPS3	0.0582838	0.0645051	0.119	0.109	1	0.0921709
ANKRD16	0.160969	0.0644834	0.18	0.173	1	0.225101
OPHN1	0.245002	0.06447	0.486	0.495	1	0.319664
NPTXR	0.487062	0.0644147	0.133	0.131	1	0.568317
CD24	0.170822	0.0643353	0.209	0.204	1	0.236666
NDUFV3	0.322998	0.0642569	0.211	0.211	1	0.40388
RO60	0.454858	0.0642388	0.29	0.297	1	0.537112
PPP1CB	0.322381	0.0641861	0.264	0.268	1	0.403254
CCNI	0.393007	0.0641601	0.39	0.403	1	0.477626
PCNX2	0.27635	0.06412	0.569	0.594	1	0.354247
RPAP3	0.14621	0.064089	0.118	0.11	1	0.206988
SLC24A3	0.702856	0.0640816	0.491	0.511	1	0.762999
MAX	0.855085	0.0640767	0.315	0.328	1	0.889935
KLHL3	0.261417	0.0639858	0.146	0.141	1	0.338024
EPRS	0.870623	0.0637813	0.176	0.184	1	0.90116
ABAT	0.0816203	0.0637211	0.18	0.17	1	0.124191
SECISBP2L	0.492485	0.0636769	0.306	0.316	1	0.573219
KIAA0319L	0.769491	0.0636207	0.282	0.3	1	0.819044
SOX5-AS1	0.0288129	0.0635891	0.133	0.119	1	0.0490765
DNAJC2	0.991146	0.0634897	0.233	0.243	1	0.992922
NARS2	0.250697	0.0634727	0.225	0.222	1	0.326044
ZNF326	0.328812	0.0634223	0.323	0.328	1	0.410403
DBN1	0.466192	0.0632184	0.27	0.275	1	0.548236
HSP90B1	0.049356	0.0632135	0.129	0.118	1	0.0795003
EEF1D	0.173414	0.0631997	0.111	0.104	1	0.239822
TASOR	0.222007	0.0631596	0.304	0.307	1	0.295551
TRAM1	0.694117	0.0631584	0.176	0.179	1	0.756139
HBS1L	0.96242	0.0631399	0.259	0.273	1	0.971034
IER5L	0.048121	0.0630992	0.108	0.098	1	0.0777444
ZSCAN16-AS1	0.373095	0.0630434	0.133	0.13	1	0.456558
RPS19	0.70807	0.0630397	0.249	0.258	1	0.767447
LDHB	0.11941	0.0630357	0.106	0.098	1	0.172929
RPS6KA5	0.642202	0.0629011	0.443	0.462	1	0.710733
SNHG7	0.505757	0.0628988	0.111	0.11	1	0.586044
FAF1	0.0360938	0.0628325	0.766	0.781	1	0.0600778
AC022679.2	0.743192	0.0628315	0.223	0.229	1	0.7966
MPRIP	0.237459	0.0627759	0.406	0.417	1	0.311716
SCAMP5	0.360547	0.0627588	0.227	0.228	1	0.44373
PEX6	0.194497	0.0627266	0.161	0.156	1	0.264204
ECHDC1	0.548541	0.0627132	0.234	0.238	1	0.62602
AKAP11	0.237637	0.0626215	0.211	0.209	1	0.31189
ZNF583	0.408658	0.0626119	0.197	0.198	1	0.492452
NUP35	0.0550334	0.0626096	0.131	0.12	1	0.0877777
COMMD3	0.26121	0.0626064	0.166	0.163	1	0.337927
ILF2	0.0352496	0.0625933	0.108	0.096	1	0.0588721
KDM1B	0.595329	0.0625023	0.194	0.197	1	0.668215
WDR60	0.621518	0.0624939	0.604	0.636	1	0.692348
TDP1	0.295847	0.0624424	0.162	0.159	1	0.374838
GOLGB1	0.492522	0.062344	0.364	0.374	1	0.573219
RSF1	0.175375	0.0623337	0.582	0.606	1	0.242096
ALDH7A1	0.310753	0.062273	0.134	0.129	1	0.391057
TMEM39A	0.048341	0.0622116	0.1	0.09	1	0.0780632
ZNF680	0.233339	0.0621909	0.172	0.167	1	0.30754
DZIP1	0.33802	0.0621124	0.261	0.263	1	0.419914
CD200	0.959572	0.0620606	0.212	0.22	1	0.969014
RPS6KA6	0.73371	0.0620588	0.246	0.253	1	0.789142
KLHL24	0.406581	0.0620307	0.408	0.422	1	0.490293
TBC1D15	0.560032	0.0619383	0.22	0.223	1	0.636406
TMX4	0.335387	0.0618943	0.121	0.118	1	0.417171
RAB30-DT	0.168261	0.0618687	0.179	0.173	1	0.233542
MPHOSPH10	0.468854	0.0618149	0.153	0.153	1	0.550613
POLR2A	0.202294	0.0617917	0.12	0.114	1	0.272901
TOP1	0.413033	0.0617368	0.407	0.421	1	0.496941
DHRS4L2	0.210598	0.0616984	0.117	0.111	1	0.282495
MBTD1	0.606005	0.0616895	0.326	0.334	1	0.677648
TXNDC9	0.0768588	0.0616813	0.122	0.112	1	0.117702
ZNF836	0.0583973	0.061649	0.115	0.105	1	0.092308
ASH1L	0.0825715	0.0616142	0.752	0.784	1	0.12534
IWS1	0.890725	0.0613907	0.226	0.233	1	0.916175
AC034195.1	0.767188	0.0613823	0.111	0.111	1	0.816972
AC087500.1	0.950984	0.0613726	0.22	0.228	1	0.962745
AL391807.1	0.288238	0.0613699	0.243	0.242	1	0.366751
PDAP1	0.179971	0.0613255	0.107	0.101	1	0.247595
TIGAR	0.43369	0.0612928	0.15	0.149	1	0.516462
TAF11	0.304354	0.0612692	0.147	0.144	1	0.383847
AC053513.1	0.381107	0.0612131	0.541	0.566	1	0.464576
METTL2B	0.365112	0.0611766	0.192	0.19	1	0.448859
MPLKIP	0.0334502	0.0609886	0.102	0.091	1	0.0561943
G3BP1	0.16272	0.0609789	0.162	0.155	1	0.227135
PMM2	0.321522	0.0609113	0.331	0.334	1	0.402473
GCC2	0.236749	0.060831	0.282	0.283	1	0.31114
LIG3	0.134946	0.0607401	0.136	0.128	1	0.192662
CSNK2A1	0.772584	0.0607399	0.346	0.364	1	0.821572
CACNG2	0.271443	0.0606197	0.17	0.165	1	0.349225
GORASP2	0.403846	0.060609	0.127	0.125	1	0.488022
TAF7	0.110928	0.0604838	0.108	0.1	1	0.162804
NOM1	0.396687	0.0604588	0.142	0.139	1	0.481487
FER	0.087636	0.0603772	0.781	0.809	1	0.131914
PRRC2C	0.398706	0.0603369	0.453	0.472	1	0.48334
CCT2	0.424414	0.0603358	0.183	0.183	1	0.50779
TYW1B	0.310934	0.0602609	0.135	0.13	1	0.391213
RBM4	0.271417	0.0602229	0.347	0.352	1	0.349225
PDIA3	0.220202	0.0602081	0.182	0.177	1	0.293603
TIPRL	0.474728	0.0602012	0.176	0.176	1	0.556656
SLC38A1	0.224478	0.060167	0.578	0.597	1	0.298206
PAXBP1	0.488592	0.0601484	0.492	0.512	1	0.569609
CERS6	0.0413348	0.0600982	0.838	0.859	1	0.0678486
DTD2	0.112175	0.0600494	0.112	0.103	1	0.164205
AP001318.2	0.0242142	0.0600379	0.112	0.099	1	0.0420525
ENTPD4	0.641557	0.0600288	0.154	0.155	1	0.710133
CADPS	0.0083146	0.0599584	0.816	0.799	1	0.0162695
LINC00476	0.739868	0.0598716	0.179	0.183	1	0.794152
MON2	0.152394	0.0597219	0.601	0.623	1	0.214682
SLC4A1AP	0.294528	0.0596827	0.13	0.126	1	0.373562
FAM185A	0.890317	0.0596686	0.171	0.177	1	0.916029
DHX34	0.753888	0.0596476	0.171	0.173	1	0.805456
EIF3M	0.751164	0.0596327	0.173	0.177	1	0.803142
N4BP2L2	0.0358912	0.0596082	0.725	0.741	1	0.0597838
CTNND2	0.0108955	0.0595825	0.968	0.977	1	0.0207363
ALDH3A2	0.0615584	0.0595676	0.101	0.091	1	0.0965061
EDRF1	0.277141	0.0595606	0.173	0.17	1	0.354997
VPS41	0.701049	0.0594179	0.243	0.25	1	0.761639
ABR	0.524061	0.0593064	0.426	0.442	1	0.603389
ZNF302	0.344436	0.0592315	0.279	0.282	1	0.426806
HNRNPK	0.846851	0.0591656	0.257	0.272	1	0.882265
CKB	0.416035	0.0589387	0.319	0.325	1	0.500115
ICA1L	0.132184	0.0589361	0.834	0.854	1	0.189307
MESD	0.252007	0.0589005	0.122	0.117	1	0.327437
AC021851.1	0.576817	0.058885	0.138	0.137	1	0.651798
GIGYF2	0.290159	0.0588776	0.52	0.541	1	0.368786
MZF1	0.744772	0.0588597	0.126	0.127	1	0.797664
TMEM168	0.775148	0.058802	0.204	0.209	1	0.823705
BSDC1	0.294289	0.0587508	0.182	0.179	1	0.373414
SUPT5H	0.684694	0.0587434	0.145	0.146	1	0.749913
PCLO	0.00694613	0.0587381	0.89	0.909	1	0.0138682
GRIPAP1	0.708882	0.058731	0.254	0.265	1	0.76776
ZNF213	0.0578067	0.0586976	0.119	0.108	1	0.0915217
KIZ	0.506466	0.0586277	0.124	0.122	1	0.586545
SMARCD3	0.810523	0.0586	0.282	0.295	1	0.853078
AADAT	0.12357	0.0585972	0.1	0.092	1	0.178352
C2CD3	0.261286	0.0585738	0.222	0.221	1	0.337961
PRR12	0.333346	0.0584804	0.177	0.175	1	0.415384
DCUN1D5	0.110002	0.058463	0.196	0.187	1	0.161687
NR6A1	0.753987	0.058388	0.301	0.309	1	0.805456
CADM2	0.984081	0.0583465	0.872	0.885	1	0.987672
LUC7L2	0.520617	0.0583278	0.369	0.38	1	0.600229
GOPC	0.537699	0.0583165	0.33	0.343	1	0.616101
CLNS1A	0.897455	0.058224	0.228	0.236	1	0.921167
ZNF611	0.321256	0.0581828	0.192	0.19	1	0.402214
CDH8	0.221731	0.0581672	0.744	0.749	1	0.295298
ERCC3	0.639046	0.0579204	0.169	0.171	1	0.708083
AC084198.2	0.477459	0.0578617	0.136	0.135	1	0.558905
TMEM30A	0.0964136	0.0578092	0.114	0.105	1	0.143711
ZNF148	0.184088	0.0578008	0.635	0.661	1	0.252149
TASOR2	0.201584	0.0577786	0.423	0.429	1	0.272103
MYO18A	0.589624	0.057768	0.15	0.15	1	0.663218
ZNF84	0.770392	0.0577411	0.334	0.348	1	0.819876
ANP32A	0.422242	0.0577067	0.174	0.172	1	0.505984
GOLGA7B	0.125459	0.0576278	0.115	0.108	1	0.180964
NEURL1	0.588891	0.0575776	0.236	0.254	1	0.662662
TSNARE1	0.279225	0.0575402	0.173	0.169	1	0.357134
ZNF253	0.254179	0.0575313	0.212	0.209	1	0.329948
RAB5A	0.493573	0.0575013	0.178	0.178	1	0.574249
SAFB	0.494794	0.0574439	0.262	0.266	1	0.575474
ORMDL1	0.710544	0.0574012	0.184	0.186	1	0.769071
SNX9	0.481119	0.0573937	0.472	0.491	1	0.562615
MYL6B	0.965161	0.0573865	0.119	0.123	1	0.972975
B4GALT5	0.943562	0.0573694	0.322	0.339	1	0.957193
CNOT2	0.170052	0.057227	0.472	0.482	1	0.235647
C18orf25	0.70359	0.0571833	0.21	0.215	1	0.763556
ZNF737	0.284274	0.0570486	0.168	0.163	1	0.362714
DDX46	0.462348	0.0570435	0.461	0.479	1	0.544367
AC091887.1	0.137946	0.0570235	0.116	0.108	1	0.196584
WNT2B	0.409687	0.0570166	0.185	0.183	1	0.49352
MAGED1	0.844956	0.0569492	0.422	0.444	1	0.88069
SMU1	0.402921	0.0569488	0.171	0.17	1	0.487198
ZNF529	0.606197	0.056879	0.276	0.284	1	0.677648
UNK	0.797599	0.0568491	0.222	0.23	1	0.842053
DCAF7	0.496852	0.0567504	0.229	0.232	1	0.57738
CTTNBP2NL	0.932206	0.0567328	0.373	0.397	1	0.947922
NOC2L	0.964576	0.0566331	0.116	0.12	1	0.972639
RBM48	0.241628	0.0566324	0.104	0.098	1	0.316301
FNTB	0.744997	0.0566306	0.154	0.156	1	0.797664
SYNC	0.454302	0.0566277	0.35	0.361	1	0.536732
CGREF1	0.372996	0.0565759	0.13	0.126	1	0.456519
ZNF354B	0.173197	0.0565472	0.126	0.119	1	0.23957
SEC63	0.377052	0.0565182	0.457	0.47	1	0.460418
SMARCD1	0.0299595	0.056503	0.175	0.161	1	0.050852
ATG5	0.756097	0.0564862	0.259	0.267	1	0.807089
IARS	0.683078	0.0563995	0.251	0.256	1	0.748501
POLR3A	0.697169	0.0563772	0.208	0.212	1	0.758264
ZNF507	0.117088	0.0563702	0.193	0.184	1	0.170139
RSBN1L	0.867718	0.0563676	0.478	0.502	1	0.898829
HAUS1	0.0879637	0.0562547	0.112	0.102	1	0.13232
CLCN4	0.139681	0.0562324	0.123	0.115	1	0.198726
BRD9	0.404356	0.0561822	0.257	0.259	1	0.488295
AL445433.2	0.118499	0.0561399	0.304	0.336	1	0.171789
ZNF626	0.835408	0.0561339	0.238	0.245	1	0.873122
EFL1	0.739315	0.0560307	0.226	0.239	1	0.793682
AP1G1	0.644223	0.0560141	0.315	0.326	1	0.712511
RIMS4	0.127843	0.0559731	0.162	0.154	1	0.183979
TOM1L1	0.943127	0.0559402	0.223	0.231	1	0.957045
SETDB1	0.563932	0.0558406	0.224	0.228	1	0.639973
TAF1D	0.182275	0.0558152	0.517	0.538	1	0.250264
UQCRC2	0.804187	0.0557979	0.196	0.201	1	0.847447
THUMPD2	0.189663	0.055761	0.111	0.105	1	0.258453
CAMK2N1	0.375054	0.0557067	0.163	0.161	1	0.458629
NMT1	0.284941	0.0556511	0.186	0.183	1	0.363363
BCCIP	0.164804	0.0556153	0.116	0.109	1	0.229623
SNRPE	0.0624101	0.0555928	0.101	0.09	1	0.0977077
NAT9	0.148194	0.0555762	0.112	0.105	1	0.209322
PPIL4	0.439089	0.0555506	0.257	0.26	1	0.521987
KIAA1958	0.712362	0.0555484	0.231	0.243	1	0.770521
LAMTOR5-AS1	0.686262	0.0555267	0.154	0.156	1	0.751032
FOXG1-AS1	0.932938	0.055506	0.29	0.305	1	0.948526
PEX1	0.458432	0.055498	0.237	0.239	1	0.540312
SLC29A4	0.320914	0.0554493	0.121	0.117	1	0.401931
ZNF66	0.732992	0.0554335	0.256	0.271	1	0.788494
ARL6IP1	0.672222	0.0553517	0.195	0.198	1	0.738961
INTS12	0.826691	0.055319	0.245	0.251	1	0.865853
ZNF423	0.201834	0.0552828	0.101	0.095	1	0.272372
ZNF37A	0.795784	0.0552119	0.34	0.359	1	0.840266
WDR36	0.216195	0.0551524	0.118	0.112	1	0.289213
NRBP1	0.582233	0.0551298	0.155	0.156	1	0.657055
ZNF711	0.117338	0.0551254	0.354	0.357	1	0.170466
FBXO22	0.877411	0.055111	0.305	0.32	1	0.905732
PRH1	0.72715	0.0550809	0.565	0.606	1	0.783313
ZBTB11	0.84518	0.0550727	0.166	0.171	1	0.880791
CSRP2	0.790783	0.0550631	0.399	0.418	1	0.836269
FTL	0.866493	0.0550281	0.162	0.166	1	0.897966
ST6GALNAC3	0.794991	0.0550258	0.535	0.564	1	0.839687
VWA8	0.887386	0.054997	0.348	0.365	1	0.91397
NAPEPLD	0.315777	0.0549872	0.106	0.101	1	0.396351
LTO1	0.937221	0.0548829	0.125	0.128	1	0.952318
KRBOX4	0.418271	0.0547589	0.158	0.155	1	0.502363
ZNF300	0.487462	0.054737	0.157	0.157	1	0.568678
SPCS2	0.403964	0.0546351	0.174	0.189	1	0.488072
SMARCAD1	0.68788	0.0545985	0.466	0.49	1	0.752204
PSMD1	0.945717	0.0545704	0.383	0.406	1	0.958684
ZNF251	0.820248	0.0545685	0.321	0.339	1	0.861072
PSMF1	0.829738	0.0545318	0.181	0.185	1	0.868119
ANGEL2	0.74261	0.0544652	0.165	0.175	1	0.796224
TAF1	0.690934	0.0542846	0.32	0.345	1	0.754225
CDK11B	0.39868	0.0542373	0.144	0.141	1	0.48334
ST7L	0.953198	0.0542341	0.312	0.327	1	0.963993
UPF2	0.923646	0.0541951	0.293	0.308	1	0.941565
ZCCHC7	0.903617	0.0541936	0.563	0.593	1	0.92604
ZKSCAN7-AS1	0.602832	0.0541757	0.397	0.414	1	0.674984
HDHD5	0.555084	0.0541172	0.151	0.151	1	0.631808
API5	0.707331	0.0540287	0.172	0.174	1	0.766888
DHX9	0.737468	0.0540282	0.373	0.392	1	0.792415
DHX33	0.250632	0.0539816	0.109	0.104	1	0.326021
CHD2	0.83276	0.0539552	0.403	0.43	1	0.870486
SNHG29	0.756147	0.0538901	0.182	0.186	1	0.807089
UNC80	0.397085	0.0538789	0.143	0.14	1	0.4818
CHD4	0.74491	0.0538335	0.148	0.15	1	0.797664
LINC00863	0.137023	0.0537692	0.146	0.138	1	0.195349
AP003025.1	0.41301	0.0537669	0.349	0.355	1	0.496941
TTF1	0.630217	0.053702	0.126	0.125	1	0.699948
ZNF429	0.917796	0.0536448	0.185	0.191	1	0.936871
AC073571.1	0.554473	0.0535734	0.283	0.289	1	0.631402
ZNF766	0.723801	0.0535437	0.169	0.177	1	0.780111
NEK9	0.380771	0.053523	0.153	0.151	1	0.464299
TAF2	0.890231	0.0534933	0.277	0.289	1	0.916029
ZC3H15	0.972031	0.0534441	0.243	0.252	1	0.978148
THUMPD3-AS1	0.314575	0.0534201	0.31	0.312	1	0.395143
PTPN1	0.538751	0.053399	0.267	0.271	1	0.616852
BCL11A	0.197974	0.0533822	0.821	0.844	1	0.268124
SSR1	0.420889	0.0533191	0.163	0.161	1	0.50445
ACTR3B	0.531168	0.0533146	0.378	0.392	1	0.609633
TCEA1	0.988341	0.0532935	0.192	0.201	1	0.99079
XRCC6	0.31361	0.0532231	0.192	0.188	1	0.394004
ZNF10	0.454387	0.0532069	0.19	0.204	1	0.536741
ZFAS1	0.323716	0.0531	0.117	0.113	1	0.40463
CCDC136	0.943278	0.0530888	0.343	0.361	1	0.957057
C15orf41	0.690143	0.0530864	0.296	0.304	1	0.753601
ATP6V1H	0.996753	0.0529357	0.308	0.323	1	0.997769
AP003025.2	0.803051	0.0529222	0.358	0.372	1	0.846899
RFX4	0.626545	0.0529187	0.268	0.28	1	0.696673
NPTN	0.57236	0.0528994	0.451	0.471	1	0.647401
SNED1	0.0567568	0.0528986	0.112	0.101	1	0.090171
ZNF74	0.440788	0.0527562	0.103	0.1	1	0.523554
EZH2	0.47264	0.0527109	0.309	0.316	1	0.554585
URI1	0.754031	0.0526696	0.271	0.28	1	0.805456
RMND5B	0.639597	0.0525846	0.193	0.195	1	0.708306
TNRC6B	0.041211	0.0525194	0.765	0.788	1	0.0676616
MARCH4	0.402857	0.0524177	0.399	0.404	1	0.487198
NDFIP2	0.69998	0.0523943	0.149	0.15	1	0.760597
EHMT1	0.188665	0.0523863	0.643	0.657	1	0.257546
UMPS	0.67309	0.0523494	0.113	0.112	1	0.739241
RPL41	0.871477	0.0523481	0.309	0.321	1	0.901636
SLC25A26	0.967216	0.0523168	0.203	0.211	1	0.974586
POLB	0.637442	0.0522894	0.184	0.187	1	0.706829
FUT9	0.696926	0.0522533	0.357	0.374	1	0.758238
CBX1	0.583108	0.052154	0.203	0.205	1	0.657827
GTF2F2	0.857396	0.0521255	0.137	0.14	1	0.891495
UBL3	0.784497	0.0519649	0.236	0.249	1	0.831156
FGD4	0.80385	0.0519013	0.5	0.526	1	0.847447
DENND2A	0.781694	0.0518987	0.109	0.11	1	0.829207
SMARCE1	0.49863	0.0518693	0.218	0.22	1	0.579152
PRPF18	0.975285	0.0518632	0.148	0.153	1	0.980704
VPS13B-DT	0.367792	0.0518262	0.112	0.109	1	0.451548
NCOA7	0.349579	0.0517838	0.202	0.22	1	0.432165
OCIAD2	0.490427	0.0517209	0.112	0.111	1	0.571458
ZNHIT6	0.837446	0.0517147	0.226	0.234	1	0.874986
RPN2	0.856342	0.0516597	0.149	0.155	1	0.890803
AC097376.3	0.651581	0.0516542	0.532	0.569	1	0.719375
FAM174B	0.649113	0.0515814	0.138	0.137	1	0.716996
RABL2A	0.492831	0.0515736	0.183	0.183	1	0.573482
TRMT61B	0.841865	0.0515348	0.196	0.205	1	0.878802
PDCD11	0.707601	0.0514759	0.131	0.131	1	0.767061
AC092338.3	0.667278	0.0513802	0.142	0.143	1	0.734347
C1orf131	0.695351	0.0513345	0.129	0.13	1	0.757243
ZNF3	0.144436	0.0513332	0.108	0.1	1	0.204621
ZNF235	0.873743	0.0512428	0.204	0.212	1	0.902973
ZNF587B	0.862032	0.0512421	0.146	0.15	1	0.894557
EXOC7	0.946909	0.051226	0.225	0.233	1	0.959609
LINC01551	0.982942	0.0512212	0.387	0.407	1	0.986817
AC083870.1	0.632337	0.0511678	0.117	0.116	1	0.701961
BRPF3	0.113013	0.0510744	0.118	0.11	1	0.165089
MSH3	0.635707	0.0510173	0.398	0.416	1	0.705134
ZNF26	0.272291	0.0509971	0.106	0.101	1	0.350088
MLH3	0.587364	0.0509861	0.219	0.234	1	0.661867
YY1	0.569458	0.0509788	0.222	0.225	1	0.644516
ZNF35	0.274619	0.0509678	0.121	0.116	1	0.352475
ANTXR1	0.956418	0.0509333	0.226	0.235	1	0.967076
VPS4A	0.90282	0.0509097	0.156	0.163	1	0.925569
GPR135	0.69361	0.0508211	0.186	0.188	1	0.755958
TGS1	0.622456	0.0508145	0.188	0.19	1	0.692894
PGM3	0.344787	0.0508048	0.127	0.123	1	0.427086
STX5	0.925468	0.0507845	0.136	0.14	1	0.942464
SUMO2	0.243563	0.0507425	0.182	0.177	1	0.318331
GSPT1	0.792868	0.0507414	0.332	0.355	1	0.838093
PTCD3	0.921958	0.0507213	0.225	0.233	1	0.940143
AGPAT3	0.9257	0.0507205	0.261	0.274	1	0.942561
HELLS	0.335962	0.0507177	0.119	0.115	1	0.417811
MAPKAP1	0.565205	0.0506616	0.456	0.472	1	0.640995
SRSF6	0.343486	0.0506305	0.119	0.115	1	0.425936
RPL31	0.71833	0.0506052	0.226	0.24	1	0.775448
CFAP36	0.664162	0.0505863	0.141	0.142	1	0.731738
COPS4	0.903684	0.0505657	0.17	0.175	1	0.92604
TXLNG	0.26277	0.0505101	0.125	0.12	1	0.339434
UBAP1L	0.271467	0.0504861	0.105	0.1	1	0.349225
ATP6AP2	0.340222	0.0504614	0.107	0.103	1	0.422421
PCNP	0.581661	0.0504483	0.226	0.229	1	0.656625
SDCBP	0.695749	0.0504445	0.185	0.188	1	0.757437
ICA1	0.865504	0.0503993	0.197	0.206	1	0.897347
RPSA	0.788415	0.0503154	0.268	0.284	1	0.83415
DCAF10	0.666963	0.050269	0.466	0.501	1	0.734347
PRMT1	0.528918	0.0501116	0.133	0.131	1	0.60766
ERCC6L2	0.921357	0.0501065	0.366	0.387	1	0.939808
ZRANB3	0.865822	0.0500364	0.321	0.336	1	0.897542
WDR47	0.60717	0.0500184	0.417	0.436	1	0.678294
VPS53	0.441496	0.049975	0.476	0.498	1	0.524305
SEL1L	0.27357	0.0499655	0.187	0.182	1	0.351405
AC011447.3	0.470805	0.0499007	0.168	0.165	1	0.552527
SRRM3	0.839591	0.0498999	0.447	0.486	1	0.876693
VAMP2	0.950618	0.0498975	0.13	0.134	1	0.962647
AP4E1	0.560049	0.04987	0.125	0.123	1	0.636406
LAS1L	0.355913	0.0498625	0.198	0.196	1	0.438656
RIC3	0.9109	0.0498596	0.284	0.297	1	0.931734
RPL8	0.686958	0.0497853	0.221	0.224	1	0.751316
ATM	0.614072	0.0497673	0.357	0.372	1	0.685226
ZNF654	0.959307	0.0497472	0.337	0.353	1	0.968889
ATPAF1	0.950747	0.0496922	0.15	0.155	1	0.962647
TGOLN2	0.702544	0.0496864	0.157	0.16	1	0.762781
EIPR1	0.800897	0.0496551	0.231	0.237	1	0.845275
TDP2	0.569426	0.0496378	0.122	0.121	1	0.644516
CEP63	0.727623	0.0496029	0.308	0.315	1	0.783577
GATAD1	0.606648	0.0495992	0.157	0.158	1	0.677931
PUS7L	0.960713	0.0495367	0.329	0.346	1	0.969882
GPATCH2L	0.628286	0.0494795	0.409	0.425	1	0.698254
CNOT9	0.904046	0.0494449	0.182	0.188	1	0.926274
ZNF410	0.874007	0.0493122	0.184	0.192	1	0.902973
CCDC144NL	0.69206	0.0493106	0.207	0.209	1	0.755334
IFT20	0.261203	0.049304	0.102	0.097	1	0.337927
RPS5	0.782607	0.0492839	0.146	0.149	1	0.829793
ZNF682	0.148823	0.049273	0.179	0.171	1	0.210038
NSUN2	0.89955	0.0492402	0.195	0.202	1	0.923042
DDX50	0.646551	0.0492164	0.317	0.338	1	0.714625
ATG4C	0.727385	0.0491906	0.167	0.17	1	0.783443
TANC2	0.0203817	0.049141	0.951	0.954	1	0.0362318
NPAT	0.523082	0.0490857	0.154	0.153	1	0.602582
AC060809.1	0.725979	0.0490782	0.23	0.241	1	0.782173
SYT1	0.00334484	0.0490606	0.98	0.99	1	0.00714925
GMCL1	0.606816	0.0490543	0.174	0.175	1	0.678009
PPP4R2	0.618318	0.0490042	0.328	0.354	1	0.689516
CFL1	0.801292	0.0489926	0.199	0.209	1	0.845562
RPS8	0.88976	0.0489883	0.386	0.404	1	0.915729
LPL	0.221632	0.0488964	0.385	0.425	1	0.295223
TUG1	0.893549	0.0488524	0.164	0.169	1	0.918184
AP1AR	0.956527	0.048845	0.239	0.251	1	0.967076
RANBP2	0.880618	0.0488366	0.264	0.274	1	0.908633
XPR1	0.240428	0.0488326	0.764	0.791	1	0.314892
ZNF706	0.865087	0.0488203	0.311	0.33	1	0.897185
ARMC1	0.446504	0.0488173	0.158	0.157	1	0.528973
CEP97	0.302516	0.0488002	0.237	0.233	1	0.38188
AC018730.1	0.554469	0.0487979	0.218	0.221	1	0.631402
FGF9	0.939389	0.0487297	0.238	0.251	1	0.954239
NDUFB8	0.429269	0.0486639	0.192	0.191	1	0.51244
ZC3H13	0.637594	0.0486464	0.359	0.372	1	0.706885
TMEM184C	0.618451	0.0485318	0.147	0.147	1	0.689553
KLHDC10	0.810725	0.0485121	0.401	0.416	1	0.85316
H1FX	0.336294	0.0484779	0.114	0.11	1	0.417997
KMT5B	0.234798	0.0484424	0.549	0.568	1	0.309048
SART3	0.157438	0.0483888	0.139	0.132	1	0.220918
TPT1	0.978823	0.0483781	0.133	0.137	1	0.983544
ATG12	0.588937	0.0482864	0.186	0.186	1	0.662662
TRMT10B	0.295963	0.0482835	0.25	0.248	1	0.374916
NEDD9	0.128528	0.0482587	0.185	0.175	1	0.184809
ATP6V1D	0.523489	0.0482479	0.116	0.115	1	0.602832
ARNT2	0.198487	0.0481968	0.256	0.28	1	0.268555
FBXW11	0.384567	0.0481882	0.422	0.457	1	0.468429
ZNF273	0.113556	0.0481528	0.107	0.098	1	0.165777
NEUROD6	0.409807	0.0481498	0.322	0.351	1	0.493577
AL117336.2	0.255368	0.0481358	0.139	0.134	1	0.331367
CYTH1	0.600225	0.0481332	0.363	0.374	1	0.672941
HNRNPD	0.620775	0.0481013	0.439	0.461	1	0.691695
REV1	0.435144	0.0479575	0.418	0.43	1	0.517924
RAD18	0.79122	0.0479524	0.194	0.203	1	0.836603
LIN52	0.961085	0.0479072	0.177	0.181	1	0.970115
ZNF286A	0.837988	0.0479023	0.269	0.28	1	0.875286
ITM2B	0.900988	0.0478989	0.193	0.202	1	0.924242
FAM106A	0.398325	0.047812	0.125	0.12	1	0.483048
TRPC5	0.50173	0.0477308	0.511	0.526	1	0.582065
RBM26	0.67633	0.0477114	0.566	0.595	1	0.74229
GMPS	0.951847	0.0476769	0.331	0.346	1	0.963376
SRA1	0.818527	0.0476497	0.145	0.147	1	0.859922
THSD7A	0.000492076	0.0476367	0.262	0.311	1	0.00123261
SLC4A5	0.588152	0.0476097	0.157	0.167	1	0.66243
RPS14	0.786267	0.047589	0.21	0.221	1	0.83239
ATP2C1	0.506531	0.0475549	0.556	0.586	1	0.586545
UGGT1	0.667762	0.0475294	0.225	0.23	1	0.734763
QKI	0.655673	0.0474484	0.271	0.278	1	0.723428
MDH1	0.193749	0.0474118	0.131	0.123	1	0.263441
NAV2	0.134181	0.0473958	0.903	0.922	1	0.191695
PDHX	0.889084	0.0473668	0.18	0.184	1	0.915247
AP002852.1	0.4692	0.0473017	0.109	0.106	1	0.550832
PPIP5K2	0.740235	0.047267	0.551	0.581	1	0.794297
BRD1	0.580827	0.0472569	0.381	0.396	1	0.656007
BZW1	0.859344	0.0472567	0.102	0.104	1	0.892909
LONP2	0.440701	0.0472102	0.465	0.485	1	0.523542
COX19	0.53441	0.0471781	0.138	0.137	1	0.612638
ADGRL3	0.00817956	0.0471302	0.989	0.995	1	0.0160235
LENG8	0.279591	0.0471178	0.154	0.15	1	0.357403
BMI1	0.487576	0.0470325	0.104	0.102	1	0.568715
ZNF790	0.568314	0.0469007	0.139	0.138	1	0.643883
BMPR1A	0.396402	0.0468869	0.552	0.564	1	0.481225
EYA3	0.869049	0.0468767	0.247	0.26	1	0.899937
MEIS3	0.985317	0.0468357	0.217	0.226	1	0.988712
ITFG2	0.67282	0.0467692	0.158	0.167	1	0.739188
GPT2	0.856094	0.0467604	0.136	0.139	1	0.89068
VPS26C	0.708314	0.0467509	0.185	0.195	1	0.767591
NGRN	0.547972	0.0467493	0.141	0.14	1	0.625578
NUP88	0.806404	0.0467153	0.274	0.292	1	0.849522
DLG3	0.696427	0.0467048	0.229	0.234	1	0.757814
ALG8	0.646105	0.046668	0.16	0.161	1	0.714247
DISP2	0.519299	0.0466494	0.133	0.131	1	0.599212
CTR9	0.380355	0.0466316	0.134	0.131	1	0.463874
LSM8	0.159907	0.0466224	0.109	0.102	1	0.223798
MMS22L	0.930352	0.0466168	0.117	0.12	1	0.946317
GOSR1	0.744902	0.0465148	0.202	0.211	1	0.797664
SSB	0.981731	0.046491	0.181	0.187	1	0.985889
ZNF451	0.652783	0.0464169	0.317	0.328	1	0.720355
IPO11	0.695725	0.0463354	0.131	0.138	1	0.757437
TMF1	0.595539	0.0463153	0.15	0.15	1	0.668341
PPP1R13B	0.589135	0.0463005	0.276	0.283	1	0.662777
YTHDC1	0.309455	0.0462658	0.334	0.337	1	0.38971
MGRN1	0.846062	0.0462581	0.201	0.212	1	0.881576
DHX36	0.688559	0.0462472	0.489	0.51	1	0.752827
KANTR	0.509314	0.0462287	0.411	0.444	1	0.589272
AC019130.1	0.648102	0.046215	0.122	0.127	1	0.715995
TMEM259	0.982407	0.0462012	0.162	0.167	1	0.986424
NCAN	0.879579	0.0461878	0.324	0.344	1	0.907697
MTRES1	0.0357023	0.0461306	0.103	0.091	1	0.0594837
NDUFS2	0.87405	0.0460752	0.149	0.155	1	0.902973
ZNF565	0.466594	0.0460614	0.369	0.401	1	0.548615
RACK1	0.576366	0.0460097	0.27	0.288	1	0.651396
ZBTB8A	0.708916	0.0459988	0.189	0.198	1	0.76776
SAT2	0.862893	0.0459953	0.132	0.134	1	0.895315
PCMTD2	0.619344	0.0459505	0.241	0.245	1	0.690436
AL049779.4	0.296669	0.0459352	0.106	0.101	1	0.375603
MDM4	0.923109	0.045897	0.398	0.426	1	0.941177
PSAP	0.600449	0.045875	0.159	0.161	1	0.673082
ZNF586	0.907811	0.0458609	0.283	0.297	1	0.9293
TTC17	0.601422	0.0458416	0.589	0.622	1	0.673624
FRG1-DT	0.893064	0.04582	0.229	0.237	1	0.917893
ZFYVE27	0.713293	0.0458059	0.144	0.146	1	0.771285
IPO5	0.355667	0.0457876	0.173	0.17	1	0.43851
RPL34	0.272386	0.045771	0.239	0.236	1	0.350145
TBCE	0.944713	0.0457534	0.131	0.134	1	0.957807
UBE2V2	0.940653	0.0457514	0.157	0.161	1	0.955059
EID1	0.485962	0.0456935	0.123	0.121	1	0.567506
AC005400.1	0.565184	0.0455442	0.163	0.162	1	0.640995
ZNF718	0.682844	0.0455362	0.222	0.235	1	0.748364
SMARCC2	0.287485	0.0455135	0.159	0.155	1	0.365929
CNPY2	0.828631	0.0455117	0.284	0.302	1	0.867616
TIAL1	0.888588	0.0454417	0.295	0.311	1	0.914934
VPS4B	0.762612	0.0454205	0.179	0.181	1	0.812602
DMTN	0.219163	0.0453761	0.104	0.098	1	0.292639
ENOPH1	0.780166	0.0453662	0.158	0.16	1	0.828099
EFTUD2	0.951887	0.0453529	0.122	0.127	1	0.963376
RNPS1	0.716099	0.0453315	0.274	0.293	1	0.773589
PMS1	0.67796	0.0453064	0.304	0.322	1	0.743842
LEMD3	0.933538	0.0452777	0.27	0.284	1	0.948996
RPL13	0.724563	0.0451763	0.378	0.401	1	0.780771
RBM41	0.68949	0.0451357	0.245	0.26	1	0.753246
ZNF160	0.921697	0.0451267	0.163	0.17	1	0.940016
STRAP	0.425897	0.0451051	0.139	0.137	1	0.509476
RBM12B	0.259051	0.045093	0.159	0.154	1	0.335512
UBE2W	0.529942	0.0450907	0.353	0.379	1	0.608632
RAD54L2	0.892961	0.0450598	0.234	0.243	1	0.917893
LIG1	0.742108	0.0449426	0.11	0.11	1	0.796035
UNC50	0.161325	0.0448786	0.106	0.098	1	0.225461
PPP2R2D	0.808408	0.0448525	0.22	0.226	1	0.851243
ATF6B	0.560141	0.044708	0.133	0.133	1	0.636406
AHCYL2	0.502873	0.0446215	0.558	0.577	1	0.583096
XRN2	0.902568	0.0446034	0.365	0.384	1	0.925449
MRS2	0.667205	0.0445775	0.128	0.129	1	0.734347
RNF38	0.702247	0.044565	0.487	0.519	1	0.762579
MED13	0.592748	0.0445508	0.503	0.528	1	0.666188
USP15	0.256668	0.0445027	0.677	0.712	1	0.332822
TRAPPC12	0.748921	0.0444111	0.265	0.282	1	0.801117
MRPL42	0.43907	0.044396	0.181	0.179	1	0.521987
SPOCK1	0.0619175	0.044373	0.331	0.369	1	0.0970469
HECTD1	0.95776	0.0443525	0.396	0.419	1	0.968037
RAD51C	0.401657	0.0443179	0.109	0.105	1	0.48606
TMEM68	0.50631	0.0443106	0.125	0.123	1	0.586545
ASMTL	0.750812	0.0442882	0.11	0.111	1	0.80289
ZGRF1	0.271943	0.04419	0.118	0.112	1	0.349772
ZNF121	0.893614	0.0441403	0.113	0.115	1	0.918184
MAT2A	0.998822	0.0441266	0.157	0.163	1	0.999113
ZNF346	0.657287	0.0441152	0.262	0.279	1	0.724977
PSMA3	0.436889	0.0441048	0.269	0.273	1	0.519732
SOBP	0.0944917	0.0440884	0.829	0.845	1	0.141091
CARF	0.804827	0.0440724	0.105	0.11	1	0.847991
PMPCB	0.97327	0.044067	0.185	0.191	1	0.979252
CYB5D2	0.933774	0.0440461	0.219	0.226	1	0.949096
ELK4	0.542308	0.04397	0.146	0.145	1	0.620348
ANO6	0.456419	0.043948	0.252	0.271	1	0.538314
LSM5	0.405237	0.0438888	0.133	0.13	1	0.489102
AHCYL1	0.486457	0.0438531	0.14	0.137	1	0.567891
CALCOCO1	0.971727	0.0437557	0.232	0.241	1	0.977985
TMEM192	0.426769	0.0437487	0.119	0.116	1	0.510235
HTT	0.892444	0.0437378	0.411	0.438	1	0.917668
RPL15	0.793643	0.0437222	0.19	0.194	1	0.838649
PIBF1	0.91392	0.0436995	0.539	0.57	1	0.934025
CRBN	0.560004	0.0436753	0.236	0.239	1	0.636406
RAB30	0.730855	0.0436727	0.104	0.105	1	0.786811
DIDO1	0.577587	0.0436008	0.275	0.294	1	0.652454
CNOT6L	0.350143	0.0435933	0.26	0.28	1	0.432785
ZNF891	0.926915	0.0435194	0.246	0.258	1	0.943519
PRMT3	0.688824	0.0434873	0.2	0.203	1	0.752997
AC016590.1	0.906687	0.0434537	0.11	0.114	1	0.928711
RPS3	0.748387	0.0434456	0.28	0.294	1	0.800671
RNF115	0.876595	0.043387	0.289	0.301	1	0.905025
ZBTB44	0.693791	0.043317	0.325	0.336	1	0.755958
THAP12	0.430568	0.0432838	0.134	0.13	1	0.513634
RPLP2	0.873505	0.0431411	0.248	0.259	1	0.902973
RPS16	0.645067	0.043035	0.133	0.133	1	0.713255
HSPA8	0.81948	0.0430005	0.192	0.201	1	0.86066
WDR33	0.804062	0.0429943	0.426	0.447	1	0.847447
ZNF675	0.585322	0.0429915	0.166	0.165	1	0.659999
SSR2	0.456092	0.0429865	0.117	0.114	1	0.538109
SURF4	0.315519	0.0429676	0.105	0.101	1	0.396113
TRIP11	0.825431	0.0429627	0.245	0.252	1	0.864929
GLYR1	0.812334	0.0429541	0.25	0.261	1	0.854591
SF3A3	0.710227	0.0429133	0.105	0.105	1	0.768938
RPAIN	0.717092	0.0426983	0.266	0.276	1	0.774419
RAB18	0.924365	0.0426073	0.147	0.151	1	0.941759
NIPSNAP1	0.603795	0.0425643	0.121	0.12	1	0.675732
RRP15	0.918558	0.0425391	0.133	0.135	1	0.937371
MAN1B1	0.590649	0.0425015	0.109	0.108	1	0.664154
CFDP1	0.910074	0.0424803	0.437	0.461	1	0.931201
NSG1	0.486853	0.0424474	0.198	0.213	1	0.568257
ATRN	0.971282	0.0424469	0.47	0.498	1	0.97768
ZNRF1	0.816047	0.0423704	0.468	0.489	1	0.857841
RPL36	0.857967	0.0422621	0.123	0.125	1	0.891954
ANKRD23	0.663021	0.0421572	0.221	0.225	1	0.730598
KCND3	0.740205	0.0421534	0.135	0.135	1	0.794297
SLIRP	0.890505	0.0421264	0.23	0.24	1	0.916085
SPG21	0.896815	0.0421246	0.148	0.154	1	0.920648
ZC3H18	0.794141	0.0420902	0.188	0.197	1	0.839046
CHD8	0.476582	0.0420821	0.263	0.285	1	0.558163
SH3GL1	0.483043	0.041935	0.109	0.106	1	0.564577
BEX2	0.906905	0.0419326	0.167	0.17	1	0.928711
USP20	0.505405	0.0419176	0.119	0.116	1	0.585735
ZNF561-AS1	0.906966	0.0418041	0.233	0.242	1	0.928711
DIS3	0.844282	0.0416783	0.128	0.13	1	0.880372
BEX1	0.53219	0.0416133	0.161	0.172	1	0.610501
DDX21	0.99075	0.0415814	0.189	0.196	1	0.992771
CLK4	0.82334	0.041562	0.158	0.161	1	0.863264
AKAP10	0.804186	0.0414848	0.259	0.274	1	0.847447
MED17	0.584775	0.041477	0.177	0.178	1	0.659491
SH3BP5	0.783913	0.0414751	0.265	0.278	1	0.830665
SCAF4	0.78506	0.041402	0.186	0.195	1	0.831496
PTPRN2	0.0105146	0.0413702	0.985	0.988	1	0.0201107
HSP90AB1	0.987081	0.0413669	0.391	0.41	1	0.989816
DNAJC11	0.612021	0.0413601	0.161	0.17	1	0.683269
EIF3F	0.715077	0.0413502	0.12	0.12	1	0.772971
ELOVL4	0.812812	0.041315	0.099	0.1	1	0.854963
ATP5PF	0.917192	0.0412792	0.103	0.106	1	0.936482
CRTC1	0.909984	0.041277	0.202	0.209	1	0.931201
NDUFA5	0.582439	0.0412527	0.11	0.108	1	0.657179
NDUFV1	0.958657	0.0412489	0.239	0.251	1	0.968741
RPL30	0.861339	0.041198	0.209	0.214	1	0.893973
SDC2	0.149713	0.0411712	0.103	0.094	1	0.211164
AC106818.2	0.808758	0.0411531	0.178	0.185	1	0.851423
NUDCD1	0.693841	0.0411382	0.23	0.235	1	0.755958
NUP58	0.68646	0.0411287	0.35	0.373	1	0.75113
LHFPL4	0.227722	0.0410979	0.379	0.416	1	0.301816
XPO7	0.674781	0.0410547	0.315	0.335	1	0.740826
DCP1A	0.875819	0.0409589	0.19	0.194	1	0.904496
SAP30BP	0.975951	0.0409509	0.152	0.156	1	0.981088
MTG1	0.912259	0.0409293	0.26	0.269	1	0.932742
C4orf47	0.591265	0.0409146	0.097	0.103	1	0.664738
APTX	0.737559	0.0409111	0.17	0.172	1	0.792415
NAA15	0.880814	0.0408864	0.507	0.531	1	0.908698
SPG7	0.629968	0.0408702	0.278	0.297	1	0.699783
PPP6C	0.71599	0.0408176	0.177	0.177	1	0.773589
DPYD-AS1	0.319688	0.0407886	0.187	0.181	1	0.400542
GPALPP1	0.621765	0.0407876	0.218	0.233	1	0.692461
MAD2L2	0.895215	0.0407584	0.108	0.11	1	0.919418
EEF1B2	0.819071	0.0407519	0.142	0.147	1	0.860362
COL4A2	0.989753	0.0407468	0.101	0.103	1	0.991917
SDHB	0.746368	0.040655	0.101	0.106	1	0.798759
AK9	0.60335	0.0406499	0.187	0.186	1	0.675361
LINC02062	0.816248	0.0405815	0.133	0.135	1	0.857922
SRFBP1	0.763845	0.0404924	0.192	0.201	1	0.813664
SIN3A	0.823013	0.04046	0.141	0.147	1	0.863184
NCBP2	0.948208	0.0404266	0.12	0.123	1	0.9605
U2SURP	0.933986	0.040415	0.557	0.603	1	0.949171
PEBP1	0.884874	0.0403813	0.163	0.165	1	0.911929
CSE1L	0.545342	0.0403292	0.221	0.239	1	0.623403
FBN1	0.406958	0.0403204	0.106	0.102	1	0.490662
DNAJC7	0.997329	0.0403075	0.2	0.208	1	0.998055
MCMBP	0.712578	0.0402877	0.234	0.246	1	0.770634
NEDD8	0.992907	0.0402613	0.124	0.127	1	0.994498
ZNF800	0.564398	0.0402399	0.101	0.099	1	0.64029
DCAF1	0.885954	0.040227	0.188	0.195	1	0.912789
PSMA6	0.968795	0.0401492	0.178	0.183	1	0.975748
CCNT1	0.952565	0.0401189	0.11	0.112	1	0.963778
AMBRA1	0.359258	0.0400521	0.374	0.407	1	0.442619
BTF3L4	0.292472	0.0400368	0.223	0.242	1	0.371519
XRRA1	0.884348	0.0399678	0.322	0.339	1	0.911797
CENPJ	0.643134	0.0399524	0.18	0.191	1	0.711649
ISLR2	0.556632	0.0398624	0.152	0.152	1	0.633257
TBC1D32	0.15673	0.0398311	0.385	0.424	1	0.220024
CCNG2	0.589892	0.03974	0.183	0.194	1	0.663412
RBM28	0.858215	0.0397281	0.261	0.275	1	0.892076
SNHG5	0.723838	0.0396654	0.218	0.229	1	0.780111
PARP16	0.885974	0.0396014	0.201	0.209	1	0.912789
SMAP2	0.75677	0.0396009	0.193	0.201	1	0.807628
LRP1	0.96902	0.0395923	0.286	0.301	1	0.975833
TBC1D14	0.9239	0.0395667	0.254	0.265	1	0.941565
AP006545.3	0.678931	0.0395591	0.152	0.153	1	0.744788
AC090945.1	0.554793	0.0395512	0.296	0.317	1	0.631582
SEC22B	0.777356	0.0394268	0.11	0.11	1	0.825523
SPOP	0.512017	0.0393936	0.236	0.252	1	0.592001
RPL24	0.822301	0.0393561	0.206	0.211	1	0.862833
RPRD2	0.843657	0.0393006	0.497	0.526	1	0.88027
FN1	0.385496	0.0392914	0.161	0.174	1	0.469478
PRMT7	0.667092	0.0392477	0.154	0.155	1	0.734347
SGMS1	0.234047	0.039222	0.33	0.363	1	0.308297
REEP2	0.375434	0.0392106	0.21	0.228	1	0.458767
ATP9B	0.872081	0.0392062	0.409	0.425	1	0.901854
C15orf40	0.721047	0.0391819	0.108	0.107	1	0.777957
SOCS7	0.348568	0.0391775	0.236	0.256	1	0.431149
FAM135A	0.901463	0.0391767	0.466	0.497	1	0.924591
TRIM73	0.569529	0.0391394	0.132	0.131	1	0.644516
SNX24	0.959247	0.039123	0.101	0.103	1	0.968889
BEX3	0.599217	0.0391098	0.232	0.247	1	0.67192
ZNF445	0.598124	0.0390922	0.247	0.265	1	0.671023
NDUFA9	0.781044	0.0390872	0.174	0.182	1	0.828902
ARID3B	0.808827	0.0390747	0.199	0.203	1	0.851423
ZNF226	0.502368	0.0390638	0.127	0.125	1	0.582608
NDUFC2	0.354704	0.0390364	0.113	0.108	1	0.437558
SMG6	0.953095	0.0390004	0.616	0.646	1	0.963993
SHF	0.731027	0.0389877	0.153	0.161	1	0.786836
RHOF	0.869742	0.0389854	0.111	0.113	1	0.900519
ACYP2	0.690763	0.0389653	0.424	0.448	1	0.754158
PWWP2A	0.801561	0.0389405	0.366	0.379	1	0.845716
DDB1	0.969447	0.0389217	0.156	0.161	1	0.976119
GNPDA2	0.84289	0.0388993	0.153	0.158	1	0.879605
SPHK2	0.328109	0.0388874	0.13	0.141	1	0.409601
TEFM	0.644146	0.0388832	0.189	0.19	1	0.712511
[truncated: 4,877 more rows]

## Sheet: Higher_in_L4-V1
gene	p_val	avg_log2FC	Percentage_EN-IT-L4-V1	Percentage_EN-IT-UL-2	p_val_adj_bonf	fdr
KCNIP4	0	2.47406	0.777	0.351	0	0
PDZRN4	0	2.19494	0.734	0.071	0	0
CNTNAP2	0	2.18037	0.581	0.133	0	0
UNC13C	0	1.81288	0.615	0.255	0	0
TOX	0	1.80048	0.491	0.086	0	0
AC109466.1	0	1.70038	0.785	0.474	0	0
KCNQ5	0	1.69648	0.978	0.775	0	0
TAFA2	0	1.61415	0.739	0.369	0	0
TRIQK	1.28981e-240	1.44473	0.621	0.341	3.99429e-236	1.26697e-238
AC090531.1	0	1.40349	0.42	0.029	0	0
AC008415.1	4.27347e-234	1.39839	0.621	0.299	1.32341e-229	4.02526e-232
ABI3BP	3.29167e-210	1.39375	0.264	0.033	1.01937e-205	2.63181e-208
LMO3	6.04762e-272	1.38876	0.469	0.144	1.87283e-267	7.16956e-270
PEX5L	3.81845e-199	1.38262	0.447	0.181	1.1825e-194	2.62557e-197
LINGO2	0	1.36143	0.88	0.506	0	0
SGCZ	1.58443e-140	1.35126	0.331	0.116	4.90668e-136	6.8953e-139
NLGN1	0	1.28295	0.987	0.823	0	0
PBX3	2.1133e-249	1.25457	0.377	0.082	6.54448e-245	2.23555e-247
TSHZ3	0	1.24722	0.578	0.197	0	0
BRINP1	0	1.23369	0.606	0.241	0	0
FAT3	0	1.21749	0.991	0.92	0	0
MGST1	1.24631e-222	1.17541	0.411	0.125	3.85958e-218	1.12759e-220
RYR2	0	1.14895	0.953	0.803	0	0
SAMD5	1.63171e-236	1.13498	0.633	0.319	5.05307e-232	1.58023e-234
AC117834.1	8.52504e-182	1.12896	0.642	0.414	2.64003e-177	5.14194e-180
STXBP5L	1.19931e-276	1.12437	0.708	0.4	3.71402e-272	1.49935e-274
MDGA2	5.14815e-140	1.08733	0.618	0.415	1.59428e-135	2.22633e-138
ZNF385B	3.01527e-192	1.0728	0.679	0.441	9.33769e-188	1.97457e-190
NEGR1	3.69153e-122	1.04024	0.474	0.261	1.14319e-117	1.36467e-120
GALNT18	6.95738e-261	1.02163	0.651	0.335	2.15456e-256	7.84245e-259
AL033504.1	1.00362e-181	1.01805	0.546	0.269	3.10801e-177	6.00078e-180
FSTL5	3.11394e-157	1.01052	0.502	0.249	9.64325e-153	1.57437e-155
PCDH11X	0	0.994198	0.965	0.773	0	0
RORA	1.86138e-252	0.993648	0.925	0.786	5.76433e-248	1.99982e-250
PRKCB	1.42169e-199	0.965597	0.698	0.448	4.40268e-195	9.97501e-198
GRIN2A	9.44114e-167	0.951738	0.35	0.111	2.92373e-162	5.19338e-165
TENM2	0	0.947242	0.999	0.997	0	0
TIAM1	5.39253e-219	0.935979	0.701	0.451	1.66996e-214	4.63488e-217
LRRC4C	2.08482e-33	0.934361	0.734	0.746	6.45627e-29	2.31587e-32
AC110296.1	6.03424e-208	0.921236	0.309	0.059	1.86868e-203	4.66196e-206
CSMD3	0	0.908236	0.968	0.839	0	0
HECW1	4.82564e-194	0.90793	0.669	0.414	1.4944e-189	3.22146e-192
NPY	6.64951e-202	0.901742	0.376	0.11	2.05922e-197	4.81285e-200
CSGALNACT1	9.34327e-146	0.896412	0.584	0.363	2.89342e-141	4.25459e-144
ADAMTS9-AS2	6.09611e-134	0.89489	0.515	0.29	1.88784e-129	2.52511e-132
PLCB1	1.11825e-214	0.890249	0.885	0.733	3.46299e-210	9.37691e-213
PTCHD1-AS	2.13075e-85	0.883831	0.377	0.197	6.59852e-81	5.2139e-84
OSBPL1A	1.85082e-182	0.881335	0.474	0.205	5.73162e-178	1.13627e-180
TMEM132B	5.12008e-220	0.880653	0.693	0.406	1.58559e-215	4.45642e-218
LSAMP	2.29966e-82	0.87473	0.681	0.59	7.12158e-78	5.50956e-81
AC103409.1	3.77611e-79	0.872597	0.154	0.038	1.16939e-74	8.80153e-78
CNTN5	2.31469e-32	0.840076	0.292	0.197	7.16813e-28	2.51038e-31
LINC02143	7.36735e-133	0.832565	0.376	0.157	2.28152e-128	3.03341e-131
NCAM2	2.50215e-103	0.823408	0.749	0.623	7.74865e-99	7.48033e-102
PKN2-AS1	1.80362e-23	0.820118	0.176	0.106	5.58544e-19	1.5273e-22
AC008591.1	2.1627e-130	0.798352	0.832	0.716	6.69744e-126	8.79924e-129
ADAMTSL3	3.4378e-186	0.796161	0.837	0.689	1.06462e-181	2.16865e-184
MGAT4C	2.71447e-37	0.791489	0.328	0.222	8.40617e-33	3.33894e-36
PCDH10	3.99159e-147	0.777902	0.468	0.227	1.23612e-142	1.82975e-145
NTNG2	1.9408e-166	0.756049	0.374	0.129	6.01028e-162	1.05079e-164
SORCS2	5.98283e-183	0.748454	0.322	0.082	1.85276e-178	3.70612e-181
PRICKLE2	1.52555e-163	0.74784	0.805	0.614	4.72434e-159	8.06901e-162
AC096576.2	4.57825e-178	0.73859	0.266	0.049	1.41779e-173	2.6678e-176
MACROD2	1.22817e-175	0.736743	0.965	0.956	3.80341e-171	7.09657e-174
AC012404.1	7.17806e-124	0.734405	0.626	0.415	2.2229e-119	2.68241e-122
RBFOX3	6.03126e-185	0.732588	0.757	0.549	1.86776e-180	3.77009e-183
LDB2	5.13956e-152	0.722676	0.871	0.757	1.59162e-147	2.4713e-150
STARD4-AS1	1.0216e-145	0.719528	0.664	0.464	3.16368e-141	4.62139e-144
FOXP1	5.06881e-294	0.715485	0.987	0.95	1.56971e-289	7.02218e-292
BHLHE22	8.05687e-103	0.71531	0.457	0.27	2.49505e-98	2.38789e-101
GRM5	1.51241e-86	0.714746	0.63	0.499	4.68362e-82	3.74076e-85
SOX2-OT	9.15207e-23	0.714479	0.297	0.223	2.83421e-18	7.6002e-22
NELL1	3.79702e-92	0.713744	0.705	0.584	1.17586e-87	1.00032e-90
CNTNAP3B	3.17043e-125	0.711694	0.591	0.379	9.8182e-121	1.23163e-123
FNDC3B	1.62653e-145	0.708488	0.272	0.071	5.03702e-141	7.3098e-144
CCDC85A	1.12343e-78	0.70154	0.493	0.333	3.47905e-74	2.57491e-77
CLMP	6.7226e-120	0.700807	0.465	0.243	2.08185e-115	2.3584e-118
SEMA6A	3.29166e-142	0.694548	0.391	0.162	1.01936e-137	1.45086e-140
SASH1	6.83565e-98	0.688447	0.337	0.152	2.11686e-93	1.91065e-96
ERO1B	4.01105e-126	0.679692	0.644	0.459	1.24214e-121	1.576e-124
CAMK4	2.34479e-175	0.672761	0.858	0.723	7.26133e-171	1.34356e-173
AKAP7	1.63878e-129	0.670681	0.668	0.471	5.07498e-125	6.62839e-128
LRFN5	7.7892e-114	0.665281	0.747	0.562	2.41216e-109	2.56261e-112
GRIK2	5.66018e-94	0.661016	0.58	0.404	1.75285e-89	1.51437e-92
GRAMD1B	1.12275e-115	0.656762	0.615	0.422	3.47694e-111	3.76587e-114
NREP	7.87595e-123	0.655935	0.563	0.364	2.43902e-118	2.9273e-121
RAD51B	7.68921e-61	0.655173	0.265	0.132	2.3812e-56	1.42509e-59
ADAMTS9	1.1887e-113	0.640016	0.612	0.412	3.68118e-109	3.89215e-112
DYNC1I1	7.39946e-246	0.635108	0.964	0.93	2.29146e-241	7.48216e-244
SOX4	1.70993e-88	0.630522	0.578	0.418	5.2953e-84	4.29104e-87
SLC24A2	1.41167e-54	0.630315	0.206	0.093	4.37167e-50	2.43275e-53
NTRK2	7.41066e-172	0.621985	0.921	0.838	2.29493e-167	4.14274e-170
PLPPR4	7.318e-125	0.621793	0.706	0.551	2.26624e-120	2.81109e-123
ARID1B	1.87893e-202	0.620618	0.939	0.884	5.81866e-198	1.38919e-200
GPC6	4.54131e-85	0.615957	0.745	0.609	1.40635e-80	1.10339e-83
SEMA6A-AS1	3.5015e-101	0.615304	0.331	0.144	1.08434e-96	1.01588e-99
GRM3	6.20023e-113	0.614435	0.742	0.596	1.92009e-108	2.01098e-111
PLEKHA5	1.72311e-119	0.611169	0.809	0.702	5.33614e-115	6.01428e-118
ADAMTS19	1.66484e-67	0.609236	0.759	0.653	5.15567e-63	3.3181e-66
IGSF11	1.29883e-120	0.604598	0.256	0.074	4.02221e-116	4.67578e-119
DSCAM	5.08846e-106	0.60298	0.813	0.687	1.5758e-101	1.56898e-104
DOCK4	1.01928e-116	0.597797	0.782	0.655	3.1565e-112	3.46958e-115
PTPN2	2.06071e-174	0.591318	0.932	0.872	6.38161e-170	1.17103e-172
ZDHHC14	2.05106e-77	0.589798	0.594	0.451	6.35171e-73	4.54938e-76
IGSF21	1.62502e-93	0.585243	0.562	0.381	5.03237e-89	4.31415e-92
L3MBTL4	1.8641e-65	0.576815	0.286	0.144	5.77275e-61	3.59035e-64
EFNA5	2.45901e-71	0.576277	0.603	0.438	7.61507e-67	5.09282e-70
RORB	2.31644e-66	0.574764	0.711	0.62	7.17354e-62	4.51213e-65
PTPRG	5.25234e-129	0.569107	0.871	0.693	1.62655e-124	2.11199e-127
PLPPR5	1.68333e-81	0.568021	0.592	0.447	5.21292e-77	3.96389e-80
CNTNAP5	3.20439e-35	0.567113	0.229	0.133	9.92336e-31	3.74081e-34
DOCK9	1.66627e-187	0.560941	0.949	0.891	5.16011e-183	1.07077e-185
GPR137B	1.58243e-69	0.554047	0.533	0.396	4.90046e-65	3.22872e-68
HEATR1	6.41969e-66	0.550376	0.576	0.453	1.98805e-61	1.23994e-64
KCTD16	3.55386e-89	0.549221	0.811	0.692	1.10056e-84	9.05048e-88
OLFM3	5.04659e-75	0.546816	0.561	0.383	1.56283e-70	1.09465e-73
ACTN2	2.62381e-75	0.539661	0.719	0.618	8.12542e-71	5.72741e-74
NR2F1-AS1	1.4808e-93	0.535241	0.826	0.731	4.58575e-89	3.94652e-92
ARHGAP26	3.0691e-83	0.535204	0.255	0.101	9.50439e-79	7.37872e-82
ESRRG	3.32008e-54	0.527833	0.42	0.275	1.02816e-49	5.70722e-53
MCC	3.79606e-55	0.527361	0.334	0.199	1.17556e-50	6.6248e-54
PLPPR1	6.50068e-91	0.526876	0.756	0.64	2.01313e-86	1.69313e-89
AC025809.1	7.99698e-118	0.524871	0.214	0.05	2.4765e-113	2.74936e-116
ACVR1C	1.11662e-49	0.524474	0.369	0.242	3.45795e-45	1.77318e-48
SNX7	6.34517e-66	0.523814	0.514	0.375	1.96497e-61	1.229e-64
CDH12	2.05492e-98	0.518655	0.93	0.87	6.36368e-94	5.7672e-97
SPHKAP	5.05602e-54	0.51318	0.202	0.089	1.56575e-49	8.60524e-53
PCDH19	1.60053e-78	0.512561	0.327	0.163	4.95653e-74	3.6321e-77
PTCH2	1.09629e-66	0.505954	0.563	0.421	3.395e-62	2.14761e-65
AL135878.1	6.53276e-44	0.502651	0.645	0.547	2.02306e-39	9.18594e-43
SIPA1L2	1.18049e-90	0.501366	0.256	0.096	3.65575e-86	3.02876e-89
ASTN2	4.13703e-40	0.500097	0.46	0.358	1.28115e-35	5.337e-39

## Sheet: Lower_in_L4-V1
gene	p_val	avg_log2FC	Percentage_EN-IT-L4-V1	Percentage_EN-IT-UL-2	p_val_adj_bonf	fdr
LUZP2	0	-2.63875	0.281	0.909	0	0
CDH13	0	-2.23308	0.031	0.501	0	0
IQCJ-SCHIP1	0	-2.00151	0.266	0.726	0	0
LRP1B	0	-1.95858	0.094	0.453	0	0
FLRT2	0	-1.9042	0.492	0.971	0	0
LRRTM4	0	-1.87258	0.328	0.797	0	0
HDAC9	0	-1.8154	0.287	0.891	0	0
FBXL7	0	-1.75498	0.049	0.453	0	0
DTNA	0	-1.62165	0.171	0.707	0	0
SYNDIG1	0	-1.57259	0.028	0.545	0	0
SDK1	0	-1.56246	0.019	0.353	0	0
ST6GALNAC5	0	-1.51992	0.083	0.54	0	0
ADAMTSL1	5.26356e-236	-1.50414	0.106	0.413	1.63002e-231	5.0267e-234
SNTG1	0	-1.44253	0.31	0.753	0	0
ITPR1	0	-1.39334	0.272	0.764	0	0
KLHL29	0	-1.3928	0.099	0.463	0	0
CCBE1	0	-1.3694	0.51	0.886	0	0
ROBO2	0	-1.36022	0.922	0.996	0	0
SPRY4-AS1	0	-1.34058	0.011	0.463	0	0
NYAP2	0	-1.21711	0.118	0.547	0	0
KHDRBS3	0	-1.20487	0.243	0.634	0	0
SCN1A-AS1	0	-1.18365	0.13	0.545	0	0
SPON1	4.87378e-245	-1.16054	0.002	0.249	1.50931e-240	4.85683e-243
SNTG2	6.97631e-284	-1.15734	0.037	0.352	2.16042e-279	9.05077e-282
SCN9A	0	-1.1243	0.091	0.497	0	0
KHDRBS2	0	-1.12	0.74	0.975	0	0
KCND2	8.08761e-204	-1.09626	0.252	0.564	2.50457e-199	6.04461e-202
SHC3	0	-1.08934	0.034	0.415	0	0
MAGI2	0	-1.08573	0.99	0.997	0	0
NXPH2	1.21988e-266	-1.07286	0.012	0.29	3.77772e-262	1.39798e-264
RAI14	4.21643e-286	-1.04827	0.063	0.401	1.30575e-281	5.57542e-284
KLHL32	0	-1.0353	0.493	0.819	0	0
MIR100HG	5.1063e-294	-1.02364	0.455	0.805	1.58132e-289	7.02218e-292
AC006355.2	6.16388e-302	-0.987799	0.024	0.345	1.90883e-297	8.82976e-300
DPP6	0	-0.986371	0.653	0.926	0	0
NDST3	3.40757e-248	-0.976919	0.233	0.587	1.05525e-243	3.55006e-246
SORCS3	3.67638e-187	-0.965116	0.102	0.369	1.1385e-182	2.34063e-185
BCL2	9.86984e-274	-0.952706	0.18	0.562	3.05649e-269	1.19061e-271
PRR16	6.84177e-201	-0.932877	0.244	0.566	2.11876e-196	4.90042e-199
PTPRZ1	8.00748e-261	-0.928997	0.617	0.85	2.47976e-256	8.88055e-259
ROBO1	2.45557e-199	-0.923989	0.085	0.362	7.60442e-195	1.70551e-197
ARHGAP12	4.06295e-268	-0.891589	0.118	0.468	1.25822e-263	4.73506e-266
SPRED2	1.4704e-276	-0.881407	0.065	0.4	4.55354e-272	1.80544e-274
AC069228.1	1.36806e-292	-0.879877	0.677	0.915	4.2366e-288	1.84446e-290
AC073050.1	4.50105e-258	-0.877768	0.562	0.853	1.39389e-253	4.91258e-256
PDE4D	0	-0.860975	0.951	0.998	0	0
ANKRD44	3.77178e-282	-0.852907	0.713	0.91	1.16804e-277	4.80273e-280
ZNF608	1.42237e-210	-0.847465	0.275	0.606	4.40478e-206	1.16431e-208
ST8SIA6	4.03075e-202	-0.84369	0.034	0.279	1.24824e-197	2.94845e-200
HMGCS1	1.38468e-192	-0.83746	0.187	0.486	4.28808e-188	9.15486e-191
PPFIA2	0	-0.818022	0.894	0.983	0	0
LPP	4.30338e-172	-0.793438	0.217	0.506	1.33267e-167	2.42541e-170
MYO5B	2.21409e-222	-0.777346	0.498	0.79	6.85658e-218	1.97715e-220
CUX2	4.95926e-200	-0.761273	0.593	0.891	1.53578e-195	3.51545e-198
KCNB2	8.10974e-152	-0.757575	0.238	0.518	2.51142e-147	3.8724e-150
SAMD3	5.68572e-156	-0.743377	0.218	0.499	1.76075e-151	2.81259e-154
GAP43	4.42364e-198	-0.741261	0.285	0.61	1.36991e-193	2.98205e-196
PTPRT	8.09655e-161	-0.737241	0.025	0.224	2.50734e-156	4.21757e-159
KIF26B	1.3092e-189	-0.736732	0.519	0.82	4.05432e-185	8.49248e-188
LYPD6B	2.7775e-182	-0.732975	0.044	0.278	8.60137e-178	1.6901e-180
CACNB2	9.32196e-165	-0.732044	0.671	0.859	2.88682e-160	5.00764e-163
KCNC2	5.92605e-164	-0.724404	0.053	0.279	1.83518e-159	3.15872e-162
PCDH9	2.29592e-204	-0.722628	0.724	0.939	7.11e-200	1.75408e-202
LHFPL6	2.94762e-124	-0.704806	0.154	0.388	9.12819e-120	1.11977e-122
ZFPM2	1.32702e-62	-0.696081	0.263	0.42	4.10953e-58	2.51367e-61
KCNK2	5.27091e-154	-0.694996	0.411	0.678	1.6323e-149	2.55231e-152
KIAA0319	1.3641e-212	-0.688751	0.662	0.889	4.22435e-208	1.13007e-210
R3HDM1	3.75222e-220	-0.686026	0.85	0.956	1.16199e-215	3.30773e-218
RANBP17	7.57349e-133	-0.681184	0.27	0.531	2.34536e-128	3.09972e-131
GRIP1	5.19133e-225	-0.677505	0.828	0.949	1.60765e-220	4.75941e-223
GUCY1A2	2.64069e-210	-0.668912	0.83	0.949	8.1777e-206	2.13617e-208
PPFIA2-AS1	1.27484e-149	-0.648297	0.272	0.552	3.94793e-145	5.96313e-148
CRIM1	6.69726e-120	-0.647562	0.376	0.626	2.07401e-115	2.3584e-118
FRY	1.39509e-166	-0.635938	0.652	0.863	4.32031e-162	7.61319e-165
SNX25	3.70211e-159	-0.635531	0.182	0.458	1.14647e-154	1.91396e-157
NEO1	2.07867e-229	-0.633493	0.909	0.974	6.43724e-225	1.93148e-227
DIAPH2	1.46147e-121	-0.632904	0.311	0.559	4.52589e-117	5.31698e-120
BCL6	3.28718e-125	-0.632093	0.057	0.243	1.01797e-120	1.26981e-123
DPYSL2	1.52539e-208	-0.627604	0.768	0.922	4.72384e-204	1.19189e-206
SPATS2L	5.98589e-144	-0.625661	0.292	0.566	1.85371e-139	2.67266e-142
UNC5D	1.39697e-71	-0.625302	0.735	0.836	4.32615e-67	2.91963e-70
SREBF2	2.58125e-147	-0.624014	0.322	0.61	7.99362e-143	1.19119e-145
NRP1	6.86682e-150	-0.623214	0.029	0.221	2.12652e-145	3.23399e-148
STAC	3.35727e-156	-0.622829	0.031	0.232	1.03968e-151	1.6728e-154
SLC2A13	7.73221e-136	-0.622104	0.451	0.703	2.39451e-131	3.24187e-134
TMOD1	1.45575e-138	-0.621281	0.242	0.518	4.50818e-134	6.17886e-137
CLASP1	2.65343e-204	-0.609025	0.781	0.933	8.21715e-200	2.00495e-202
NECTIN3	5.53393e-124	-0.60187	0.297	0.558	1.71375e-119	2.07931e-122
NRP2	5.78509e-162	-0.599017	0.013	0.198	1.79153e-157	3.03651e-160
ABLIM1	1.40327e-198	-0.598552	0.832	0.954	4.34565e-194	9.55336e-197
LINC01197	3.87319e-126	-0.595272	0.157	0.393	1.19945e-121	1.53058e-124
PCDH9-AS2	7.94335e-100	-0.582894	0.35	0.585	2.4599e-95	2.26633e-98
ETV5	1.90597e-181	-0.581208	0.017	0.227	5.9024e-177	1.12978e-179
JAZF1	1.6048e-150	-0.580162	0.636	0.848	4.96975e-146	7.61008e-149
GNAI1	7.5028e-140	-0.578445	0.566	0.79	2.32347e-135	3.22433e-138
CARMIL1	3.545e-116	-0.577478	0.091	0.29	1.09782e-111	1.19487e-114
C8orf34	3.33302e-82	-0.57272	0.156	0.34	1.03217e-77	7.93005e-81
TBL1XR1	2.79506e-126	-0.571419	0.698	0.854	8.65575e-122	1.11092e-124
MCTP1	1.28349e-154	-0.570687	0.898	0.965	3.97472e-150	6.25908e-153
GALNT10	1.47765e-120	-0.569223	0.244	0.503	4.57598e-116	5.29183e-119
C12orf40	3.8657e-100	-0.56909	0.226	0.445	1.19713e-95	1.10752e-98
KCNMA1	6.57807e-107	-0.568951	0.368	0.604	2.0371e-102	2.03743e-105
C11orf80	8.05674e-142	-0.563962	0.582	0.807	2.49501e-137	3.52854e-140
PLEKHG4B	3.2122e-135	-0.562905	0.188	0.446	9.94754e-131	1.33861e-133
OPCML	7.03853e-210	-0.560109	0.983	0.987	2.17969e-205	5.56287e-208
AL355347.1	2.27413e-125	-0.55962	0.147	0.384	7.04254e-121	8.88463e-124
ABCD3	4.44009e-120	-0.559216	0.271	0.524	1.37501e-115	1.58187e-118
ATP8A1	3.20555e-124	-0.554779	0.51	0.746	9.92695e-120	1.21106e-122
BAZ2B	3.68413e-107	-0.553573	0.405	0.634	1.1409e-102	1.14625e-105
PANTR1	2.66854e-158	-0.550977	0.803	0.951	8.26392e-154	1.36932e-156
MIR99AHG	1.08605e-120	-0.550968	0.634	0.836	3.36328e-116	3.93036e-119
ITPR2	6.69442e-120	-0.548711	0.009	0.149	2.07313e-115	2.3584e-118
KIAA1217	3.69811e-82	-0.547909	0.025	0.142	1.14523e-77	8.76835e-81
AL139317.5	5.20373e-96	-0.547176	0.32	0.548	1.61149e-91	1.42553e-94
VLDLR-AS1	3.75391e-89	-0.536188	0.51	0.717	1.16251e-84	9.52469e-88
AL049828.1	7.86563e-90	-0.533325	0.353	0.578	2.43583e-85	2.01056e-88
CEP126	8.49281e-99	-0.531181	0.47	0.695	2.63005e-94	2.40315e-97
FDFT1	4.96106e-105	-0.529928	0.138	0.343	1.53634e-100	1.50939e-103
FERMT2	2.075e-101	-0.529818	0.349	0.58	6.42585e-97	6.07135e-100
OSBPL3	3.81413e-139	-0.529489	0.048	0.245	1.18116e-134	1.62894e-137
EFR3B	1.28555e-107	-0.526473	0.206	0.437	3.9811e-103	4.03628e-106
ANO4	7.26223e-91	-0.526391	0.51	0.71	2.24897e-86	1.87726e-89
TMEM200A	2.66352e-105	-0.520211	0.13	0.332	8.2484e-101	8.13973e-104
PLS1	3.4123e-88	-0.520045	0.056	0.203	1.05672e-83	8.53199e-87
XYLT1	7.16014e-89	-0.514965	0.324	0.546	2.21735e-84	1.81004e-87
PCSK2	1.87176e-73	-0.501582	0.51	0.683	5.79647e-69	3.99697e-72
