# Supplementary material for: Spatial transcriptomics reveals human cortical layer and area specification
Source: Nature. 2025 May 14;644(8075):153–63. doi: 10.1038/s41586-025-09010-1 (PMC12328223; doi:10.1038/s41586-025-09010-1)
Supplement: Supplementary file 4 — Source Data Fig. 3: Expression pattern heatmap for all 300 genes in the MERFISH. [file 41586_2025_9010_MOESM4_ESM.zip]

Archive with 300 entries (300 files):
- AC008124.1.png
- AC009506.1.png
- AC016065.1.png
- AC093249.6.png
- ACSBG1.png
- ACTN2.png
- ADAMTS5.png
- ADAMTSL3.png
- ADRA2A.png
- AGT.png
- AHI1.png
- AKAP7.png
- AKR1C2.png
- ALDOC.png
- ALPK1.png
- ANGPT2.png
- ANGPTL1.png
- ANKFN1.png
- ANOS1.png
- ANTXR2.png
- AP000866.1.png
- AP002748.4.png
- AQP4.png
- ARFGEF3.png
- ARHGAP5.png
- ARHGAP5-AS1.png
- ARID2.png
- ARRDC1-AS1.png
- ASH1L.png
- ASH1L-AS1.png
- ATP2B4.png
- B3GALT2.png
- B3GNT2.png
- BACH2.png
- BAZ2B.png
- BCL11B.png
- BEST3.png
- C8orf34.png
- CA12.png
- CACNA1E.png
- CALN1.png
- CAMK2B.png
- CBLN2.png
- CBLN4.png
- CCDC144A.png
- CCDC175.png
- CCN1.png
- CCN2.png
- CD38.png
- CD82.png
- CD9.png
- CDH13.png
- CFTR.png
- CHST3.png
- CLASP1.png
- CLSTN2.png
- CNTN2.png
- COL19A1.png
- COL24A1.png
- COL25A1.png
- COL4A5.png
- COL4A6.png
- COL6A1.png
- CPEB2.png
- CPNE8.png
- CRHR2.png
- CRYAB.png
- CRYM.png
- CSPG5.png
- CST3.png
- CUX1.png
- CUX2.png
- CXCL14.png
- CYP26A1.png
- DACH2.png
- DENND2B.png
- DIO2.png
- DISP3.png
- DNM2.png
- DPP3.png
- E2F2.png
- EEPD1.png
- EGR2.png
- EHMT1.png
- ELAPOR1.png
- ELMOD1.png
- ELOVL2.png
- ELOVL2-AS1.png
- EML6.png
- EMX1.png
- EOMES.png
- ETV1.png
- FAM107A.png
- FAM182B.png
- FAM3C.png
- FBXO32.png
- FEZF2.png
- FGFBP3.png
- FLJ20021.png
- FOXN4.png
- FOXP1.png
- FOXP2.png
- FRG1.png
- FRG1-DT.png
- FSTL5.png
- FXYD6.png
- GABRA5.png
- GABRB2.png
- GABRG3.png
- GAD2.png
- GFAP.png
- GLB1L2.png
- GLI3.png
- GLRA2.png
- GLRA3.png
- GNAL.png
- GPR37L1.png
- GPR85.png
- GPRC5B.png
- GPRIN3.png
- GPX3.png
- GRAMD2B.png
- GRIK4.png
- GRM7.png
- HCRTR2.png
- HES1.png
- HES5.png
- HEY1.png
- HOPX.png
- HS3ST1.png
- HS3ST4.png
- HSPA12A.png
- HTR2A.png
- IGFBPL1.png
- IGSF11.png
- INPP4B.png
- INSM1.png
- ITGA2.png
- ITGB5.png
- ITPR1.png
- KCNH5.png
- KCNJ16.png
- KCNJ6.png
- KCNQ5.png
- KCTD12.png
- KDM5B.png
- KIAA0319.png
- KIF26B.png
- KIF9-AS1.png
- KITLG.png
- KLHL1.png
- KMT2E.png
- KMT2E-AS1.png
- KPTN.png
- LAMP5.png
- LGALS1.png
- LGR6.png
- LHX2.png
- LHX6.png
- LINC00271.png
- LINC01089.png
- LINC02593.png
- LINGO1.png
- LPAR1.png
- LPL.png
- LRATD2.png
- LRP4.png
- MCPH1.png
- MEIS1.png
- MET.png
- MLIP.png
- MOXD1.png
- MSANTD2.png
- MSL3.png
- MT3.png
- MYT1L.png
- NAB2.png
- NAPA-AS1.png
- NDST4.png
- NECTIN3.png
- NEFM.png
- NEUROD1.png
- NEUROD2.png
- NEUROD4.png
- NEUROD6.png
- NEUROG1.png
- NEUROG2.png
- NFIB.png
- NHLH1.png
- NIFK-AS1.png
- NIPBL.png
- NIPBL-DT.png
- NKX2-1.png
- NPNT.png
- NPR3.png
- NPY.png
- NR2F1.png
- NR2F1-AS1.png
- NR4A2.png
- NRN1.png
- OPCML.png
- PAPPA.png
- PAX6.png
- PAXBP1-AS1.png
- PCAT6.png
- PCCA.png
- PCCA-DT.png
- PCDH17.png
- PDE1A.png
- PENK.png
- PEX5L.png
- PMCHL2.png
- POT1.png
- POT1-AS1.png
- POU3F4.png
- PPP1R14C.png
- PPP1R17.png
- PPP3CA.png
- PRSS12.png
- PTK2B.png
- PVALB.png
- RAP1GAP.png
- RASGRF2.png
- RCAN3.png
- RELN.png
- RGS6.png
- RHOJ.png
- RORB.png
- RORB-AS1.png
- RSPO3.png
- S100B.png
- SAMD11.png
- SAMD4A.png
- SATB2.png
- SCG2.png
- SCN3B.png
- SEMA3E.png
- SERPINI1.png
- SETD1B.png
- SETD2.png
- SETD5.png
- SLC15A2.png
- SLC17A6.png
- SLC26A4.png
- SLC35F2.png
- SLCO1C1.png
- SLITRK5.png
- SLN.png
- SMOC1.png
- SORCS1.png
- SOX1.png
- SOX2.png
- SOX2-OT.png
- SOX5.png
- SOX9.png
- SP9.png
- SPARCL1.png
- SPOCK1.png
- SRCAP.png
- SRM.png
- SST.png
- ST18.png
- ST7.png
- ST7-AS1.png
- STK32B.png
- STOX1.png
- SUSD4.png
- SYBU.png
- SYNJ1.png
- SYT6.png
- TAFA1.png
- TAGLN2.png
- TBR1.png
- TCIM.png
- THUMPD3-AS1.png
- TKTL1.png
- TLE4.png
- TMEM163.png
- TMOD1.png
- TOX.png
- TPBG.png
- TRIM67.png
- TRMT9B.png
- TRNP1.png
- TRPM3.png
- TSHZ3.png
- TTYH2.png
- TUSC7.png
- UNC5C.png
- VAT1L.png
- VIP.png
- VSNL1.png
- VSTM2L.png
- WAC.png
- WAC-AS1.png
- WDFY3.png
- WDFY3-AS2.png
- YAP1.png
- ZEB2.png
- ZFPM2.png
